# Supplementary material for: The cocrystal μ-oxalato-κ4 O 1,O 2:O 1′,O 2′-bis­(aqua­(nitrato-κO){[1-(2-pyridyl-κN)eth­ylidene]hydrazine-κN}copper(II)) μ-oxalato-κ4 O 1,O 2:O 1′,O 2′-bis­((methanol-κO)(nitrato-κO){[1-(2-pyridyl-κN)eth­ylidene]hydrazine-κN}copper(II)) (1/1)
Source: Acta Crystallogr Sect E Struct Rep Online. 2008 Aug 6;64(Pt 9):m1124–5. doi: 10.1107/S1600536808024550 (PMC2960478; doi:10.1107/S1600536808024550)
Supplement: Supplementary file 1 [file e-64-m1124-sup1.cif]

##############################################################################
###                                                                        ###
###        Electronic paper (Acta Crystallographica Section E)             ###
###                                                                        ###
##############################################################################
#                                                                            #
# This CIF contains the data in a paper accepted for publication in Acta     #
# Crystallographica Section E. It conforms to the requirements of Notes      #
# for Authors for Section E, and has been peer reviewed under the auspices   #
# of the IUCr Commission on Journals.                                        #
#                                                                            #
# Full details of the Crystallographic Information File format               #
# are given in the paper "The Crystallographic Information File (CIF):       #
# a New Standard Archive File for Crystallography" by S. R. Hall, F. H.      #
# Allen and I. D. Brown [Acta Cryst. (1991), A47, 655-685].                  #
#                                                                            #
# The current version of the core CIF dictionary is obtainable from          #
# ftp://ftp.iucr.org/pub/cif_core.dic. The current version number is 2.4.    #
#                                                                            #
# Software is freely available for graphical display of the structure(s) in  #
# this CIF.  For information consult the CIF home page http://www.iucr.org/  #
# cif/home.html                                                              #
#                                                                            #
# This file may be used for bona fide research purposes within the           #
# scientific community so long as proper attribution is given to the journal # 
# article from which it was obtained.                                        #
#                                                                            #
##############################################################################
                                             
data_I
_audit_creation_method     SHELXL-97
_chemical_name_systematic
;
\m-oxalato-\k^4^<i>O</i>^1^,<i>O</i>^2^:<i>O</i>^1'^,<i>O</i>^2'^-
bis(aqua(nitrato-\k<i>O</i>){[1-(2-pyridyl-\k<i>N</i>)ethylidene]hydrazine-
\k<i>N</i>}copper(II))--\m-oxalato-
\k^4^<i>O</i>^1^,<i>O</i>^2^:<i>O</i>^1'^,<i>O</i>^2'^-
bis((methanol-\kO)(nitrato-\k<i>O</i>){[1-(2-pyridyl-
\k<i>N</i>)ethylidene]hydrazine-\k<i>N</i>}copper(II)) (1/1)
;
_chemical_name_common     ?
_chemical_formula_moiety     'C18 H26 Cu2 N8 O12, C16 H22 Cu2 N8 O12'
_chemical_formula_sum     'C34 H48 Cu4 N16 O24'
_chemical_formula_iupac
;
[Cu2 (C2 O4) (N O3)2 (C7 H9 N3)2 (H2 O)2]
[Cu2 (C2 O4) (N O3)2 (C7 H9 N3)2 (C H4 O)2]
;
_chemical_formula_weight     1319.04
_chemical_melting_point     ?
_symmetry_cell_setting     'triclinic'
_symmetry_space_group_name_H-M     'P -1'
_symmetry_space_group_name_Hall     '-P 1'
loop_
    _symmetry_equiv_pos_as_xyz
    'x, y, z'
    '-x, -y, -z'
_cell_length_a     9.8358(9)
_cell_length_b     12.3773(10)
_cell_length_c     12.7136(10)
_cell_angle_alpha     103.704(4)
_cell_angle_beta     112.573(4)
_cell_angle_gamma     107.821(4)
_cell_volume     1245.15(18)
_cell_formula_units_Z     1
_cell_measurement_reflns_used     3872
_cell_measurement_theta_min     0.998
_cell_measurement_theta_max     25.981
_cell_measurement_temperature     173(2)
_exptl_crystal_description     prism
_exptl_crystal_colour     green
_exptl_crystal_size_max     0.03
_exptl_crystal_size_mid     0.02
_exptl_crystal_size_min     0.02
_exptl_crystal_density_diffrn     1.759
_exptl_crystal_density_meas     ?
_exptl_crystal_density_method     'not measured'
_exptl_crystal_F_000     672
_exptl_absorpt_coefficient_mu     1.786
_exptl_absorpt_correction_type     none
_exptl_absorpt_process_details     ?
_exptl_absorpt_correction_T_min     ?
_exptl_absorpt_correction_T_max     ?
_exptl_special_details
;
;
_diffrn_ambient_temperature     173(2)
_diffrn_radiation_type     MoK\a
_diffrn_radiation_wavelength     0.71073
_diffrn_radiation_source     'fine-focus sealed tube'
_diffrn_radiation_monochromator     graphite
_diffrn_measurement_device_type     'Nonius KappaCCD'
_diffrn_measurement_method     '\p [IS PI CORRECT?]'
_diffrn_detector_area_resol_mean     ?
_diffrn_reflns_number     11826
_diffrn_reflns_av_R_equivalents     0.0573
_diffrn_reflns_av_sigmaI/netI     0.0695
_diffrn_reflns_theta_min     1.89
_diffrn_reflns_theta_max     26.00
_diffrn_reflns_theta_full     26.00
_diffrn_measured_fraction_theta_max     0.996
_diffrn_measured_fraction_theta_full     0.996
_diffrn_reflns_limit_h_min     -12
_diffrn_reflns_limit_h_max     11
_diffrn_reflns_limit_k_min     -14
_diffrn_reflns_limit_k_max     15
_diffrn_reflns_limit_l_min     -15
_diffrn_reflns_limit_l_max     15
_diffrn_standards_number     ?
_diffrn_standards_interval_count     ?
_diffrn_standards_interval_time     ?
_diffrn_standards_decay_%     0
_refine_special_details
;
Refinement of <i>F</i>^2^ against ALL reflections. The weighted <i>R</i>-factor
<i>wR</i> and goodness of fit <i>S</i> are based on <i>F</i>^2^, conventional
<i>R</i>-factors <i>R</i> are based on <i>F</i>, with <i>F</i> set to zero for
negative <i>F</i>^2^. The threshold expression of <i>F</i>^2^ >
\s(<i>F</i>^2^) is used only for calculating <i>R</i>-factors(gt) <i>etc</i>.
and is not relevant to the choice of reflections for refinement.
<i>R</i>-factors based on <i>F</i>^2^ are statistically about twice as large
as those based on <i>F</i>, and <i>R</i>- factors based on ALL data will be
even larger.
;
_reflns_number_total     4872
_reflns_number_gt     3644
_reflns_threshold_expression     I>2\s(I)
_refine_ls_structure_factor_coef     Fsqd
_refine_ls_matrix_type     full
_refine_ls_R_factor_all     0.0882
_refine_ls_R_factor_gt     0.0589
_refine_ls_wR_factor_gt     0.1047
_refine_ls_wR_factor_ref     0.1122
_refine_ls_goodness_of_fit_ref     1.065
_refine_ls_restrained_S_all     1.065
_refine_ls_number_reflns     4872
_refine_ls_number_parameters     380
_refine_ls_number_restraints     6
_refine_ls_hydrogen_treatment     mixed
_refine_ls_weighting_scheme     calc
_refine_ls_weighting_details
         'calc w=1/[\s^2^(Fo^2^)+(0.0157P)^2^+3.8674P] where P=(Fo^2^+2Fc^2^)/3'
_atom_sites_solution_hydrogens     'difmap and geom'
_atom_sites_solution_primary     direct
_atom_sites_solution_secondary     difmap
_refine_ls_shift/su_max     0.009
_refine_ls_shift/su_mean     0.002
_refine_diff_density_max     0.916
_refine_diff_density_min     -0.536
_refine_ls_extinction_method     none
_refine_ls_extinction_coef     ?
loop_
    _atom_type_symbol
    _atom_type_description
    _atom_type_scat_dispersion_real
    _atom_type_scat_dispersion_imag
    _atom_type_scat_source
    'Cu' 'Cu' 0.3201 1.2651
                         'International Tables Vol C Tables 4.2.6.8 and 6.1.1.4'
    'O' 'O' 0.0106 0.0060
                         'International Tables Vol C Tables 4.2.6.8 and 6.1.1.4'
    'N' 'N' 0.0061 0.0033
                         'International Tables Vol C Tables 4.2.6.8 and 6.1.1.4'
    'C' 'C' 0.0033 0.0016
                         'International Tables Vol C Tables 4.2.6.8 and 6.1.1.4'
    'H' 'H' 0.0000 0.0000
                         'International Tables Vol C Tables 4.2.6.8 and 6.1.1.4'
_computing_data_collection     'COLLECT (Nonius, 1998)'
_computing_cell_refinement     'DENZO (Nonius, 1998)'
_computing_data_reduction     'DENZO (Nonius, 1998)'
_computing_structure_solution     'SHELXS97 (Sheldrick, 2008)'
_computing_structure_refinement     'SHELXL97 (Sheldrick, 2008)'
_computing_molecular_graphics     'PLATON (Spek, 2003)'
_computing_publication_material     'SHELXL97 (Sheldrick, 2008)'
loop_
    _atom_site_type_symbol
    _atom_site_label
    _atom_site_fract_x
    _atom_site_fract_y
    _atom_site_fract_z
    _atom_site_U_iso_or_equiv
    _atom_site_adp_type
    _atom_site_calc_flag
    _atom_site_refinement_flags
    _atom_site_occupancy
    _atom_site_disorder_assembly
    _atom_site_disorder_group
    Cu Cu1 0.16109(7) -0.43205(5) -0.26049(5) 0.02519(16) Uani d . 1 . .
    Cu Cu2 0.80107(7) -0.09303(5) -0.23584(5) 0.02536(16) Uani d . 1 . .
    O O1 0.1705(4) -0.3628(3) -0.3847(3) 0.0256(7) Uani d . 1 . .
    O O2 -0.0358(4) -0.5775(3) -0.4088(3) 0.0256(7) Uani d . 1 . .
    O O3 0.0280(5) -0.3375(4) -0.1957(4) 0.0411(9) Uani d D 1 . .
    O O4 0.3402(5) -0.5415(4) -0.2903(3) 0.0421(9) Uani d . 1 . .
    O O5 0.2179(6) -0.7368(4) -0.4051(4) 0.0650(13) Uani d . 1 . .
    O O6 0.2292(5) -0.6055(3) -0.4905(3) 0.0406(9) Uani d . 1 . .
    O O7 0.8412(4) -0.1491(3) -0.0993(3) 0.0260(7) Uani d . 1 . .
    O O8 0.9916(4) 0.0660(3) -0.1073(3) 0.0264(7) Uani d . 1 . .
    O O9 0.9512(4) -0.1775(3) -0.3019(3) 0.0342(8) Uani d . 1 . .
    H H24 0.8965 -0.2413 -0.3686 0.08(3) Uiso calc R 1 . .
    O O10 0.6195(5) -0.0053(4) -0.1877(3) 0.0470(10) Uani d . 1 . .
    O O11 0.7199(6) 0.1888(4) -0.0798(5) 0.0727(15) Uani d . 1 . .
    O O12 0.7466(6) 0.0644(4) 0.0110(4) 0.0639(13) Uani d . 1 . .
    N N1 0.1741(5) -0.4997(4) -0.1337(4) 0.0303(10) Uani d . 1 . .
    N N2 0.3849(5) -0.3083(4) -0.1229(4) 0.0306(10) Uani d . 1 . .
    N N3 0.4829(6) -0.2153(5) -0.1376(5) 0.0483(13) Uani d D 1 . .
    N N4 0.2618(5) -0.6290(4) -0.3950(4) 0.0343(10) Uani d . 1 . .
    N N5 0.7526(5) -0.0355(4) -0.3705(4) 0.0287(9) Uani d . 1 . .
    N N6 0.5987(5) -0.2449(4) -0.3691(3) 0.0277(9) Uani d . 1 . .
    N N7 0.5443(6) -0.3515(4) -0.3500(4) 0.0345(10) Uani d D 1 . .
    N N8 0.6948(6) 0.0835(5) -0.0856(4) 0.0415(12) Uani d . 1 . .
    C C1 0.0535(8) -0.5935(5) -0.1446(5) 0.0396(13) Uani d . 1 . .
    H H1 -0.0475 -0.6368 -0.2208 0.048 Uiso calc R 1 . .
    C C2 0.0702(9) -0.6314(5) -0.0462(6) 0.0503(16) Uani d . 1 . .
    H H2 -0.0178 -0.6988 -0.0545 0.060 Uiso calc R 1 . .
    C C3 0.2192(8) -0.5670(5) 0.0630(5) 0.0472(15) Uani d . 1 . .
    H H3 0.2353 -0.5910 0.1308 0.057 Uiso calc R 1 . .
    C C4 0.3432(8) -0.4695(6) 0.0739(5) 0.0468(15) Uani d . 1 . .
    H H4 0.4456 -0.4256 0.1490 0.056 Uiso calc R 1 . .
    C C5 0.3192(7) -0.4341(5) -0.0259(4) 0.0316(12) Uani d . 1 . .
    C C6 0.4383(6) -0.3281(5) -0.0245(5) 0.0362(13) Uani d . 1 . .
    C C7 0.6073(7) -0.2464(6) 0.0880(5) 0.0503(16) Uani d . 1 . .
    H H7A 0.6882 -0.2226 0.0606 0.076 Uiso calc R 1 . .
    H H7B 0.6354 -0.2921 0.1398 0.076 Uiso calc R 1 . .
    H H7C 0.6076 -0.1718 0.1366 0.076 Uiso calc R 1 . .
    C C8 0.0597(6) -0.4386(4) -0.4928(4) 0.0221(10) Uani d . 1 . .
    C C9 0.8353(7) 0.0747(5) -0.3624(5) 0.0346(12) Uani d . 1 . .
    H H9 0.9293 0.1336 -0.2851 0.042 Uiso calc R 1 . .
    C C10 0.7900(7) 0.1081(5) -0.4626(5) 0.0425(14) Uani d . 1 . .
    H H10 0.8512 0.1884 -0.4548 0.051 Uiso calc R 1 . .
    C C11 0.6536(7) 0.0212(6) -0.5740(5) 0.0414(14) Uani d . 1 . .
    H H11 0.6201 0.0418 -0.6442 0.050 Uiso calc R 1 . .
    C C12 0.5649(7) -0.0957(5) -0.5847(5) 0.0374(13) Uani d . 1 . .
    H H12 0.4699 -0.1549 -0.6613 0.045 Uiso calc R 1 . .
    C C13 0.6171(6) -0.1254(5) -0.4813(4) 0.0292(11) Uani d . 1 . .
    C C14 0.5375(6) -0.2435(5) -0.4771(4) 0.0288(11) Uani d . 1 . .
    C C15 0.3982(6) -0.3556(5) -0.5918(5) 0.0392(13) Uani d . 1 . .
    H H15A 0.4234 -0.4267 -0.5971 0.059 Uiso calc R 1 . .
    H H15B 0.3837 -0.3385 -0.6659 0.059 Uiso calc R 1 . .
    H H15C 0.2969 -0.3744 -0.5871 0.059 Uiso calc R 1 . .
    C C16 0.9575(5) -0.0615(4) 0.0021(4) 0.0217(10) Uani d . 1 . .
    C C17 1.0924(8) -0.0986(6) -0.2984(6) 0.0484(15) Uani d . 1 . .
    H H17A 1.0615 -0.0565 -0.3535 0.073 Uiso calc R 1 . .
    H H17B 1.1430 -0.1476 -0.3263 0.073 Uiso calc R 1 . .
    H H17C 1.1708 -0.0368 -0.2131 0.073 Uiso calc R 1 . .
    H H18 0.107(6) -0.277(4) -0.112(3) 0.058(19) Uiso d D 1 . .
    H H19 -0.001(7) -0.277(4) -0.220(5) 0.050(17) Uiso d D 1 . .
    H H20 0.418(8) -0.186(6) -0.190(5) 0.09(3) Uiso d D 1 . .
    H H21 0.570(7) -0.154(6) -0.055(4) 0.12(3) Uiso d D 1 . .
    H H22 0.437(4) -0.406(4) -0.420(4) 0.055(18) Uiso d D 1 . .
    H H23 0.559(8) -0.332(6) -0.268(3) 0.07(2) Uiso d D 1 . .
loop_
    _atom_site_aniso_label
    _atom_site_aniso_U_11
    _atom_site_aniso_U_22
    _atom_site_aniso_U_33
    _atom_site_aniso_U_12
    _atom_site_aniso_U_13
    _atom_site_aniso_U_23
    Cu1 0.0265(3) 0.0263(3) 0.0162(3) 0.0107(3) 0.0062(3) 0.0068(3)
    Cu2 0.0265(3) 0.0248(3) 0.0155(3) 0.0102(3) 0.0045(3) 0.0052(2)
    O1 0.0230(18) 0.0232(17) 0.0179(17) 0.0062(15) 0.0039(15) 0.0045(14)
    O2 0.0258(18) 0.0257(18) 0.0199(17) 0.0103(15) 0.0074(15) 0.0088(14)
    O3 0.056(3) 0.041(2) 0.042(2) 0.033(2) 0.028(2) 0.020(2)
    O4 0.042(2) 0.048(2) 0.024(2) 0.024(2) 0.0072(18) 0.0050(18)
    O5 0.096(4) 0.041(3) 0.067(3) 0.034(3) 0.045(3) 0.023(2)
    O6 0.042(2) 0.043(2) 0.027(2) 0.0173(19) 0.0132(18) 0.0070(17)
    O7 0.0223(18) 0.0228(17) 0.0191(17) 0.0053(15) 0.0038(15) 0.0042(14)
    O8 0.0283(19) 0.0267(18) 0.0164(16) 0.0106(16) 0.0054(15) 0.0082(14)
    O9 0.035(2) 0.038(2) 0.026(2) 0.0173(18) 0.0145(17) 0.0090(18)
    O10 0.041(2) 0.052(3) 0.029(2) 0.021(2) 0.0076(19) 0.0044(19)
    O11 0.095(4) 0.042(3) 0.098(4) 0.040(3) 0.057(4) 0.025(3)
    O12 0.071(3) 0.078(3) 0.027(2) 0.039(3) 0.012(2) 0.010(2)
    N1 0.031(2) 0.035(2) 0.025(2) 0.017(2) 0.013(2) 0.0117(19)
    N2 0.027(2) 0.034(2) 0.023(2) 0.012(2) 0.011(2) 0.0039(19)
    N3 0.034(3) 0.044(3) 0.042(3) -0.001(3) 0.015(3) 0.010(3)
    N4 0.034(3) 0.034(3) 0.040(3) 0.022(2) 0.018(2) 0.013(2)
    N5 0.034(2) 0.032(2) 0.022(2) 0.019(2) 0.012(2) 0.0122(19)
    N6 0.025(2) 0.031(2) 0.020(2) 0.013(2) 0.0076(19) 0.0025(18)
    N7 0.033(3) 0.027(2) 0.032(3) 0.006(2) 0.014(2) 0.008(2)
    N8 0.038(3) 0.045(3) 0.040(3) 0.026(2) 0.017(2) 0.007(2)
    C1 0.052(4) 0.041(3) 0.035(3) 0.028(3) 0.023(3) 0.017(3)
    C2 0.069(5) 0.035(3) 0.052(4) 0.019(3) 0.033(4) 0.026(3)
    C3 0.067(4) 0.040(3) 0.036(3) 0.023(3) 0.022(3) 0.025(3)
    C4 0.051(4) 0.057(4) 0.029(3) 0.032(3) 0.011(3) 0.016(3)
    C5 0.038(3) 0.043(3) 0.018(2) 0.029(3) 0.011(2) 0.009(2)
    C6 0.028(3) 0.043(3) 0.023(3) 0.017(3) 0.008(2) -0.002(2)
    C7 0.034(3) 0.066(4) 0.035(3) 0.015(3) 0.011(3) 0.014(3)
    C8 0.019(2) 0.024(2) 0.017(2) 0.010(2) 0.006(2) 0.005(2)
    C9 0.042(3) 0.043(3) 0.025(3) 0.025(3) 0.015(3) 0.018(2)
    C10 0.047(4) 0.043(3) 0.046(3) 0.021(3) 0.025(3) 0.028(3)
    C11 0.043(3) 0.064(4) 0.034(3) 0.031(3) 0.021(3) 0.032(3)
    C12 0.034(3) 0.053(4) 0.026(3) 0.022(3) 0.013(3) 0.018(3)
    C13 0.024(3) 0.044(3) 0.019(2) 0.021(2) 0.007(2) 0.010(2)
    C14 0.023(3) 0.032(3) 0.022(3) 0.012(2) 0.007(2) 0.002(2)
    C15 0.030(3) 0.046(3) 0.023(3) 0.012(3) 0.007(2) 0.003(2)
    C16 0.020(2) 0.021(2) 0.021(2) 0.010(2) 0.007(2) 0.005(2)
    C17 0.051(4) 0.046(4) 0.052(4) 0.017(3) 0.031(3) 0.021(3)
_geom_special_details
;
All e.s.d.'s (except the e.s.d. in the dihedral angle between two l.s. planes)
are estimated using the full covariance matrix. The cell e.s.d.'s are taken
into account individually in the estimation of e.s.d.'s in distances, angles
and torsion angles; correlations between e.s.d.'s in cell parameters are only
used when they are defined by crystal symmetry. An approximate (isotropic)
treatment of cell e.s.d.'s is used for estimating e.s.d.'s involving l.s.
planes.
;
loop_
    _geom_bond_atom_site_label_1
    _geom_bond_atom_site_label_2
    _geom_bond_site_symmetry_2
    _geom_bond_distance
    _geom_bond_publ_flag
    Cu1 N1 . 1.966(4) y
    Cu1 O1 . 1.986(3) y
    Cu1 N2 . 1.991(4) y
    Cu1 O2 . 2.000(3) y
    Cu1 O3 . 2.252(4) y
    Cu1 O4 . 2.610(4) y
    Cu2 N5 . 1.955(4) y
    Cu2 O7 . 1.966(3) y
    Cu2 O8 . 1.981(3) y
    Cu2 N6 . 1.994(4) y
    Cu2 O9 . 2.337(3) y
    Cu2 O10 . 2.541(4) y
    O1 C8 . 1.254(5) ?
    O2 C8 2_544 1.258(5) ?
    O3 H18 . 0.96(2) ?
    O3 H19 . 0.95(2) ?
    O4 N4 . 1.248(5) ?
    O5 N4 . 1.227(6) ?
    O6 N4 . 1.260(5) ?
    O7 C16 . 1.262(5) ?
    O8 C16 2_755 1.258(5) ?
    O9 C17 . 1.409(6) ?
    O9 H24 . 0.8400 ?
    O10 N8 . 1.237(5) ?
    O11 N8 . 1.228(6) ?
    O12 N8 . 1.247(6) ?
    N1 C1 . 1.315(7) ?
    N1 C5 . 1.356(6) ?
    N2 C6 . 1.273(7) ?
    N2 N3 . 1.360(6) ?
    N3 H20 . 0.95(2) ?
    N3 H21 . 0.97(2) ?
    N5 C9 . 1.313(7) ?
    N5 C13 . 1.381(6) ?
    N6 C14 . 1.277(6) ?
    N6 N7 . 1.381(6) ?
    N7 H22 . 0.96(2) ?
    N7 H23 . 0.95(2) ?
    C1 C2 . 1.406(8) ?
    C1 H1 . 0.9500 ?
    C2 C3 . 1.382(9) ?
    C2 H2 . 0.9500 ?
    C3 C4 . 1.362(8) ?
    C3 H3 . 0.9500 ?
    C4 C5 . 1.397(7) ?
    C4 H4 . 0.9500 ?
    C5 C6 . 1.458(8) ?
    C6 C7 . 1.514(7) ?
    C7 H7A . 0.9800 ?
    C7 H7B . 0.9800 ?
    C7 H7C . 0.9800 ?
    C8 O2 2_544 1.258(5) ?
    C8 C8 2_544 1.527(9) ?
    C9 C10 . 1.386(7) ?
    C9 H9 . 0.9500 ?
    C10 C11 . 1.378(8) ?
    C10 H10 . 0.9500 ?
    C11 C12 . 1.384(8) ?
    C11 H11 . 0.9500 ?
    C12 C13 . 1.398(7) ?
    C12 H12 . 0.9500 ?
    C13 C14 . 1.457(7) ?
    C14 C15 . 1.508(7) ?
    C15 H15A . 0.9800 ?
    C15 H15B . 0.9800 ?
    C15 H15C . 0.9800 ?
    C16 O8 2_755 1.258(5) ?
    C16 C16 2_755 1.520(9) ?
    C17 H17A . 0.9800 ?
    C17 H17B . 0.9800 ?
    C17 H17C . 0.9800 ?
loop_
    _geom_angle_atom_site_label_1
    _geom_angle_atom_site_label_2
    _geom_angle_atom_site_label_3
    _geom_angle_site_symmetry_1
    _geom_angle_site_symmetry_3
    _geom_angle
    _geom_angle_publ_flag
    N1 Cu1 O1 . . 174.12(15) ?
    N1 Cu1 N2 . . 80.65(18) n
    O1 Cu1 N2 . . 95.44(16) ?
    N1 Cu1 O2 . . 98.76(16) ?
    O1 Cu1 O2 . . 84.01(13) n
    N2 Cu1 O2 . . 166.68(14) ?
    N1 Cu1 O3 . . 86.33(15) ?
    O1 Cu1 O3 . . 98.48(13) ?
    N2 Cu1 O3 . . 95.43(16) ?
    O2 Cu1 O3 . . 97.82(14) ?
    N1 Cu1 O4 . . 83.01(14) ?
    O1 Cu1 O4 . . 91.90(12) ?
    N2 Cu1 O4 . . 78.20(14) ?
    O2 Cu1 O4 . . 88.50(12) ?
    O3 Cu1 O4 . . 168.33(13) n
    N5 Cu2 O7 . . 177.14(15) ?
    N5 Cu2 O8 . . 95.30(15) ?
    O7 Cu2 O8 . . 85.09(13) n
    N5 Cu2 N6 . . 81.51(17) n
    O7 Cu2 N6 . . 97.92(15) ?
    O8 Cu2 N6 . . 175.14(15) ?
    N5 Cu2 O9 . . 89.35(14) ?
    O7 Cu2 O9 . . 93.43(13) ?
    O8 Cu2 O9 . . 95.95(13) ?
    N6 Cu2 O9 . . 87.70(14) ?
    N5 Cu2 O10 . . 85.40(14) ?
    O7 Cu2 O10 . . 91.78(13) ?
    O8 Cu2 O10 . . 87.50(13) ?
    N6 Cu2 O10 . . 88.58(14) ?
    O9 Cu2 O10 . . 173.97(12) n
    C8 O1 Cu1 . . 111.0(3) ?
    C8 O2 Cu1 2_544 . 110.9(3) ?
    Cu1 O3 H18 . . 106(4) ?
    Cu1 O3 H19 . . 126(3) ?
    H18 O3 H19 . . 92(5) ?
    N4 O4 Cu1 . . 110.5(3) ?
    C16 O7 Cu2 . . 110.2(3) ?
    C16 O8 Cu2 2_755 . 110.3(3) ?
    C17 O9 Cu2 . . 119.5(3) ?
    C17 O9 H24 . . 109.5 ?
    Cu2 O9 H24 . . 116.3 ?
    N8 O10 Cu2 . . 113.3(3) ?
    C1 N1 C5 . . 121.1(5) ?
    C1 N1 Cu1 . . 125.4(4) ?
    C5 N1 Cu1 . . 113.4(3) ?
    C6 N2 N3 . . 121.3(5) ?
    C6 N2 Cu1 . . 116.4(4) ?
    N3 N2 Cu1 . . 122.0(3) ?
    N2 N3 H20 . . 110(5) ?
    N2 N3 H21 . . 108(5) ?
    H20 N3 H21 . . 116(7) ?
    O5 N4 O4 . . 120.6(5) ?
    O5 N4 O6 . . 120.2(5) ?
    O4 N4 O6 . . 119.2(4) ?
    C9 N5 C13 . . 121.2(4) ?
    C9 N5 Cu2 . . 126.3(3) ?
    C13 N5 Cu2 . . 112.6(3) ?
    C14 N6 N7 . . 121.9(4) ?
    C14 N6 Cu2 . . 115.9(4) ?
    N7 N6 Cu2 . . 121.5(3) ?
    N6 N7 H22 . . 106(4) ?
    N6 N7 H23 . . 111(4) ?
    H22 N7 H23 . . 119(5) ?
    O11 N8 O10 . . 120.4(5) ?
    O11 N8 O12 . . 120.7(5) ?
    O10 N8 O12 . . 118.9(5) ?
    N1 C1 C2 . . 121.7(6) ?
    N1 C1 H1 . . 119.2 ?
    C2 C1 H1 . . 119.2 ?
    C3 C2 C1 . . 117.6(6) ?
    C3 C2 H2 . . 121.2 ?
    C1 C2 H2 . . 121.2 ?
    C4 C3 C2 . . 120.4(5) ?
    C4 C3 H3 . . 119.8 ?
    C2 C3 H3 . . 119.8 ?
    C3 C4 C5 . . 119.7(6) ?
    C3 C4 H4 . . 120.1 ?
    C5 C4 H4 . . 120.1 ?
    N1 C5 C4 . . 119.5(5) ?
    N1 C5 C6 . . 115.2(4) ?
    C4 C5 C6 . . 125.3(5) ?
    N2 C6 C5 . . 114.2(4) ?
    N2 C6 C7 . . 123.9(5) ?
    C5 C6 C7 . . 121.8(5) ?
    C6 C7 H7A . . 109.5 ?
    C6 C7 H7B . . 109.5 ?
    H7A C7 H7B . . 109.5 ?
    C6 C7 H7C . . 109.5 ?
    H7A C7 H7C . . 109.5 ?
    H7B C7 H7C . . 109.5 ?
    O1 C8 O2 . 2_544 126.0(4) ?
    O1 C8 C8 . 2_544 117.4(5) ?
    O2 C8 C8 2_544 2_544 116.6(5) ?
    N5 C9 C10 . . 122.3(5) ?
    N5 C9 H9 . . 118.9 ?
    C10 C9 H9 . . 118.9 ?
    C11 C10 C9 . . 118.0(5) ?
    C11 C10 H10 . . 121.0 ?
    C9 C10 H10 . . 121.0 ?
    C10 C11 C12 . . 120.7(5) ?
    C10 C11 H11 . . 119.7 ?
    C12 C11 H11 . . 119.7 ?
    C11 C12 C13 . . 119.1(5) ?
    C11 C12 H12 . . 120.4 ?
    C13 C12 H12 . . 120.4 ?
    N5 C13 C12 . . 118.7(5) ?
    N5 C13 C14 . . 115.4(4) ?
    C12 C13 C14 . . 125.9(5) ?
    N6 C14 C13 . . 114.4(4) ?
    N6 C14 C15 . . 123.1(5) ?
    C13 C14 C15 . . 122.5(4) ?
    C14 C15 H15A . . 109.5 ?
    C14 C15 H15B . . 109.5 ?
    H15A C15 H15B . . 109.5 ?
    C14 C15 H15C . . 109.5 ?
    H15A C15 H15C . . 109.5 ?
    H15B C15 H15C . . 109.5 ?
    O8 C16 O7 2_755 . 125.8(4) ?
    O8 C16 C16 2_755 2_755 116.7(5) ?
    O7 C16 C16 . 2_755 117.6(5) ?
    O9 C17 H17A . . 109.5 ?
    O9 C17 H17B . . 109.5 ?
    H17A C17 H17B . . 109.5 ?
    O9 C17 H17C . . 109.5 ?
    H17A C17 H17C . . 109.5 ?
    H17B C17 H17C . . 109.5 ?
loop_
    _geom_hbond_atom_site_label_D
    _geom_hbond_atom_site_label_H
    _geom_hbond_atom_site_label_A
    _geom_hbond_site_symmetry_A
    _geom_hbond_distance_DH
    _geom_hbond_distance_HA
    _geom_hbond_distance_DA
    _geom_hbond_angle_DHA
    O3 H18 O11 2_655 0.96(2) 2.11(3) 3.048(7) 164(5)
    O3 H18 O12 2_655 0.96(2) 2.30(4) 3.084(6) 138(5)
    O3 H18 N8 2_655 0.96(2) 2.53(2) 3.471(6) 167(5)
    O3 H19 O9 1_455 0.95(2) 1.85(2) 2.777(5) 165(5)
    N3 H20 O1 . 0.95(2) 2.53(7) 3.014(6) 112(5)
    N3 H21 O12 . 0.97(2) 2.44(7) 3.150(7) 130(7)
    N7 H22 O6 . 0.96(2) 2.35(4) 3.131(6) 138(5)
    N7 H23 N3 . 0.95(2) 2.43(5) 3.196(7) 138(5)
    N7 H23 O7 . 0.95(2) 2.59(6) 3.091(5) 113(5)
    O9 H24 O6 2_644 0.84 1.89 2.731(5) 174
    O9 H24 N4 2_644 0.84 2.57 3.367(6) 158
    O9 H24 O5 2_644 0.84 2.56 3.171(6) 130
data_global
_journal_date_recd_electronic     2008-07-07
_journal_date_accepted     2008-07-31
_journal_name_full     'Acta Crystallographica, Section E'
_journal_year     2008
_journal_volume     64
_journal_issue      9
_journal_page_first     m1124
_journal_page_last     m1125
_journal_paper_category     QM
_journal_coeditor_code     HB2759
_publ_contact_author_name
;
'Mohamed Gaye'
;
_publ_contact_author_address
;
D\'epartement de Chimie
Facult\'e des Sciences et Techniques
Universit\'e Cheikh Anta Diop
Dakar S\'en\'egal
;
_publ_contact_author_email     mlgayeastou@yahoo.fr
_publ_contact_author_fax     '002218246318'
_publ_contact_author_phone     '002218247804'
_publ_section_title
;\
The cocrystal
\m-oxalato-\k^4^<i>O</i>^1^,<i>O</i>^2^:<i>O</i>^1'^,<i>O</i>^2'^-\
bis(aqua(nitrato-\k<i>O</i>){[1-(2-pyridyl-\k<i>N</i>)ethylidene]hydrazine-\
\k<i>N</i>}copper(II))
\m-oxalato-\k^4^<i>O</i>^1^,<i>O</i>^2^:<i>O</i>^1'^,<i>O</i>^2'^-\
bis((methanol-\k<i>O</i>)(nitrato-\k<i>O</i>){[1-(2-pyridyl-\k<i>N</i>)\
ethylidene]hydrazine-\k<i>N</i>}copper(II)) (1/1)
;
loop_
    _publ_author_name
    _publ_author_address
    'Diallo, Madina'
;
D\'epartement de Chimie
Facult\'e des Sciences et Techniques
Universit\'e Cheikh Anta Diop
Dakar
Senegal
;
    'Tamboura, Farba Bouyagui'
;
D\'epartement de Chimie
Facult\'e des Sciences et Techniques
Universit\'e Cheikh Anta Diop
Dakar
Senegal
;
    'Gaye, Mohamed'
;
D\'epartement de Chimie
Facult\'e des Sciences et Techniques
Universit\'e Cheikh Anta Diop
Dakar
Senegal
;
    'Barry, Aliou Hamady'
;
D\'epartement de Chimie
Facult\'e des Sciences
Universit\'e de Nouakchott
Nouakchott
Mauritania
;
    'Bah, Youssouph'
;
D\'epartement de Chimie
Facult\'e des Sciences
Universit\'e de Conakry
Conakry
Guinea
;
