# Supplementary material for: The cocrystal μ-oxalato-κ4 O 1,O 2:O 1′,O 2′-bis­(aqua­(nitrato-κO){[1-(2-pyridyl-κN)eth­ylidene]hydrazine-κN}copper(II)) μ-oxalato-κ4 O 1,O 2:O 1′,O 2′-bis­((methanol-κO)(nitrato-κO){[1-(2-pyridyl-κN)eth­ylidene]hydrazine-κN}copper(II)) (1/1)
Source: Acta Crystallogr Sect E Struct Rep Online. 2008 Aug 6;64(Pt 9):m1124–5. doi: 10.1107/S1600536808024550 (PMC2960478; doi:10.1107/S1600536808024550)
Supplement: Supplementary file 2 [file e-64-m1124-Isup2.hkl]

#
# h,k,l, Fc-squared, Fo-squared, sigma(Fo-squared) and status flag
#
data_I
_shelx_title ' import in P -1'
_shelx_refln_list_code          4
_shelx_F_calc_maximum      310.79
_exptl_crystal_F_000       672.00
_reflns_d_resolution_high  0.8107
 
loop_
 _symmetry_equiv_pos_as_xyz
 'x, y, z'
 '-x, -y, -z'
 
_cell_length_a     9.8358
_cell_length_b    12.3773
_cell_length_c    12.7136
_cell_angle_alpha 103.704
_cell_angle_beta  112.573
_cell_angle_gamma 107.821
 
_shelx_F_squared_multiplier     1.000
 
loop_
 _refln_index_h
 _refln_index_k
 _refln_index_l
 _refln_F_squared_calc
 _refln_F_squared_meas
 _refln_F_squared_sigma
 _refln_observed_status
   1   0   0     1883.71     2099.63     54.20 o
   2   0   0     3517.96     3520.33     73.04 o
   3   0   0     2159.14     2027.30     69.39 o
   4   0   0        0.54       24.56     10.46 o
   5   0   0     6783.15     6869.38    147.82 o
   6   0   0     1249.23     1194.11     40.46 o
   7   0   0       33.48       54.51     11.42 o
   8   0   0      518.49      612.31     60.62 o
   9   0   0      444.62      400.77     72.34 o
  10   0   0       26.66        0.00     39.05 o
 -10   1   0      500.58      539.31     68.87 o
  -9   1   0       82.29      117.07     53.03 o
  -8   1   0      160.81      168.97     34.23 o
  -7   1   0      754.99      747.78     47.42 o
  -6   1   0        3.30       27.88     10.67 o
  -5   1   0     1893.71     1750.71     46.85 o
  -4   1   0       29.45      107.08     26.21 o
  -3   1   0        0.20        0.00     16.60 o
  -2   1   0      778.65      823.74     23.62 o
   0   1   0      116.06      105.96      5.55 o
   1   1   0     1290.48     1416.76     59.61 o
   2   1   0      196.87      174.92     14.35 o
   3   1   0      459.72      442.75     70.91 o
   4   1   0     2522.37     2583.95     75.86 o
   5   1   0       29.04        3.09     22.60 o
   6   1   0     1304.60     1246.76     73.84 o
   7   1   0      222.53      117.12     34.65 o
   8   1   0      215.47      217.97     51.71 o
   9   1   0      350.10      347.37     73.75 o
 -10   2   0      228.41      142.20     59.68 o
  -9   2   0      125.73       64.94     54.95 o
  -8   2   0      176.51      175.04     25.21 o
  -7   2   0     1110.26     1022.79     34.60 o
  -6   2   0     6035.42     5922.56    222.37 o
  -5   2   0      427.08      498.55     35.20 o
  -4   2   0     6816.47     6545.19    166.27 o
  -3   2   0     2696.05     3007.41     83.54 o
  -2   2   0     1452.40     1454.35     35.17 o
  -1   2   0    16020.37    16297.43    234.51 o
   0   2   0     8021.17     7390.44    252.31 o
   1   2   0      176.04      164.69     13.91 o
   2   2   0    11873.34    11647.67    396.36 o
   3   2   0     1803.94     2037.00     59.90 o
   4   2   0     2143.85     2104.72     66.30 o
   5   2   0     2269.37     2275.74    110.46 o
   6   2   0        6.44       22.60     43.13 o
   7   2   0      909.82      981.02     73.89 o
   8   2   0      821.20      877.07     77.64 o
   9   2   0       14.72       67.00     70.05 o
 -10   3   0       47.06        0.00     50.68 o
  -9   3   0       54.17       78.63     28.97 o
  -8   3   0      483.25      396.88     24.28 o
  -7   3   0      105.02      101.66     21.88 o
  -6   3   0        3.30        0.00     14.79 o
  -5   3   0     2991.92     2982.25     87.18 o
  -4   3   0        9.97       36.52     13.51 o
  -3   3   0      111.41      138.68     10.45 o
  -2   3   0      204.29      178.17      9.24 o
  -1   3   0     2339.28     2271.36     38.14 o
   0   3   0       55.54       48.10     12.19 o
   1   3   0        2.89        0.00     11.74 o
   2   3   0     1348.80     1439.20     64.62 o
   3   3   0     3920.77     3927.37    105.52 o
   4   3   0      425.95      438.65     41.31 o
   5   3   0      407.17      501.20     50.68 o
   6   3   0     1485.72     1402.04    104.46 o
   7   3   0       92.85       52.51     44.26 o
   8   3   0      972.34     1053.73     87.30 o
 -11   4   0       45.48       27.76     52.51 o
 -10   4   0      157.61      289.98     67.80 o
  -9   4   0        8.09       41.07     28.04 o
  -8   4   0      893.12      864.45     62.60 o
  -7   4   0      993.12      956.06     36.14 o
  -6   4   0        7.85       27.05     18.68 o
  -5   4   0     1855.35     1910.95     49.10 o
  -4   4   0     5674.76     5453.04    112.16 o
  -3   4   0      658.05      520.00     22.01 o
  -2   4   0     4841.77     5535.64    115.17 o
  -1   4   0      797.63      917.66     19.70 o
   0   4   0     5271.41     5345.10    244.25 o
   1   4   0     7920.14     7576.74    187.31 o
   2   4   0      622.94      701.00     23.11 o
   3   4   0     1994.75     1899.42    130.20 o
   4   4   0      480.08      566.37     45.62 o
   5   4   0       50.53      102.63     43.56 o
   6   4   0       51.93       64.23     33.15 o
   7   4   0      334.27      395.71     63.06 o
   8   4   0       58.88      103.85     48.34 o
 -11   5   0       43.07       50.71     36.06 o
 -10   5   0      231.48      186.85     33.33 o
  -9   5   0      910.79     1026.18    101.07 o
  -8   5   0        1.61       15.98     16.97 o
  -7   5   0       34.09       53.83     15.25 o
  -6   5   0      310.09      368.89     32.03 o
  -5   5   0      142.28      117.67     14.95 o
  -4   5   0      157.93      214.16     12.82 o
  -3   5   0      186.56      256.99     14.83 o
  -2   5   0      463.92      434.93     20.32 o
  -1   5   0      229.33      266.58     10.83 o
   0   5   0       22.63       52.78     24.49 o
   1   5   0      192.36      142.48     26.86 o
   2   5   0     2849.96     2751.10     63.52 o
   3   5   0      311.37      309.34     15.14 o
   4   5   0        3.62       24.90     34.23 o
   6   5   0      134.34       81.91     39.43 o
   7   5   0      455.80      538.66     75.53 o
 -11   6   0       56.65       47.73     32.79 o
 -10   6   0      123.32      124.61     24.13 o
  -9   6   0      140.51      134.80     24.71 o
  -8   6   0     1140.46     1198.36     49.24 o
  -7   6   0       33.76       79.89     25.66 o
  -6   6   0      693.26      626.00     86.08 o
  -5   6   0      417.74      535.76     19.59 o
  -4   6   0        7.68        1.44     10.11 o
  -3   6   0     5405.68     5176.50     87.12 o
  -2   6   0     4187.83     4435.64    107.06 o
  -1   6   0     1511.48     1479.95     32.89 o
   0   6   0     6413.28     6349.97    371.31 o
   1   6   0     1341.82     1351.45     49.27 o
   2   6   0      378.07      351.77     15.58 o
   3   6   0      547.88      463.69     15.36 o
   4   6   0      284.19      192.37     37.23 o
   6   6   0       84.72       93.11     37.23 o
   7   6   0       24.45        9.28     49.51 o
 -11   7   0      256.40      274.22     28.69 o
 -10   7   0      242.71      234.83     23.20 o
  -9   7   0       35.25       73.41     20.26 o
  -8   7   0      103.66      123.69     23.25 o
  -7   7   0        3.27       39.30     35.52 o
  -6   7   0       43.91       45.70     13.37 o
  -5   7   0      107.33      110.44     11.22 o
  -4   7   0       65.70      103.41     15.69 o
  -3   7   0        2.09        0.47      9.43 o
  -2   7   0        3.60        0.00      9.93 o
  -1   7   0     1432.67     1265.00     32.50 o
   0   7   0       58.55       75.81     13.51 o
   1   7   0     2337.16     2622.35    111.96 o
   2   7   0       29.21       90.57     19.87 o
   3   7   0       35.86       68.27     10.59 o
   4   7   0     2060.32     1955.56    118.57 o
   5   7   0        4.58      107.08     56.64 o
   6   7   0      273.83      246.89     66.86 o
 -11   8   0        1.58       15.56     25.37 o
 -10   8   0      272.95      191.13     33.16 o
  -9   8   0      550.22      528.56     34.51 o
  -8   8   0      588.51      503.24     31.97 o
  -7   8   0     1270.41     1192.07     50.89 o
  -6   8   0     1646.36     1635.87     45.68 o
  -5   8   0      295.12      318.54     16.47 o
  -4   8   0      563.86      608.36     20.90 o
  -3   8   0       11.58       37.17      9.40 o
  -2   8   0       28.07       20.34     13.76 o
  -1   8   0     2071.96     1944.04     48.47 o
   0   8   0      878.03      778.75     52.04 o
   1   8   0      324.65      286.68     18.27 o
   2   8   0       21.98       46.50     13.19 o
   3   8   0       16.33       38.56     16.86 o
   4   8   0      265.68      320.46     54.10 o
   5   8   0       16.27       42.90     53.07 o
 -10   9   0       32.44       16.65     27.55 o
  -9   9   0      296.82      304.34     43.09 o
  -8   9   0      105.51      145.21     44.93 o
  -7   9   0      121.47      148.37     28.25 o
  -6   9   0       56.04       32.37     13.70 o
  -5   9   0      166.97      193.48     26.28 o
  -4   9   0      250.56      233.17     14.53 o
  -3   9   0       53.09      103.40     25.23 o
  -2   9   0      172.99      134.88     22.45 o
  -1   9   0       56.57       56.74     15.80 o
   0   9   0     1015.96     1033.62     67.19 o
   1   9   0      298.85      245.36     21.85 o
   2   9   0        1.64       45.22     21.85 o
   3   9   0      833.71      909.14     78.95 o
   4   9   0      162.14      236.49     57.62 o
 -10  10   0      401.31      484.23     91.80 o
  -9  10   0       55.78       72.53     20.62 o
  -8  10   0      350.99      394.20     33.68 o
  -7  10   0     2488.10     2520.09     88.40 o
  -6  10   0      448.99      538.29     33.17 o
  -5  10   0      178.39      111.81     25.25 o
  -4  10   0      477.20      515.52     24.35 o
  -3  10   0      265.24      232.93     22.64 o
  -2  10   0     2120.04     2073.05     73.01 o
  -1  10   0      537.17      517.38     32.55 o
   0  10   0       10.30        9.01     22.43 o
   1  10   0      365.59      339.24     34.01 o
   2  10   0       32.39       43.32     21.66 o
   3  10   0        0.66       29.07     36.05 o
   4  10   0        0.75      136.06     73.05 o
 -10  11   0       65.15      148.35     28.34 o
  -9  11   0       78.40       65.82     28.38 o
  -8  11   0        4.04       26.03     21.31 o
  -7  11   0        1.23       47.86     24.90 o
  -6  11   0       47.36       61.71     22.71 o
  -5  11   0        0.51        0.00     22.35 o
  -4  11   0        8.98       46.44     19.01 o
  -3  11   0      204.15      224.58     30.38 o
  -2  11   0        4.61        2.26     23.25 o
  -1  11   0      484.01      499.27     51.61 o
   0  11   0      504.68      443.68     60.11 o
   1  11   0       85.21       84.38     26.63 o
   2  11   0      793.63      954.10     74.03 o
   3  11   0       34.12        0.00     63.58 o
  -9  12   0      132.48      138.38     34.10 o
  -8  12   0     1637.81     1515.44     65.37 o
  -7  12   0       69.52       45.07     22.63 o
  -6  12   0      541.99      566.39     50.94 o
  -5  12   0     1497.18     1632.60     64.42 o
  -4  12   0       30.34       43.91     26.70 o
  -3  12   0      713.22      722.68     39.33 o
  -2  12   0      245.40      213.78     24.02 o
  -1  12   0       11.99        7.15     22.04 o
   0  12   0      546.93      517.65    157.86 o
   1  12   0      176.31      139.49     28.18 o
  -9  13   0        6.36       84.88     30.23 o
  -8  13   0       46.69       89.75     32.91 o
  -7  13   0       64.81      133.87     52.76 o
  -6  13   0       92.87      202.07     69.37 o
  -5  13   0       80.32       97.75     23.82 o
  -4  13   0      731.33      719.83     37.61 o
  -3  13   0       19.48       28.12     28.24 o
  -2  13   0      313.82      287.34     35.57 o
  -1  13   0      150.15      129.27     26.82 o
   0  13   0       52.53       91.32     24.80 o
  -8  14   0       63.59      124.09     29.69 o
  -7  14   0      320.26      338.35     58.75 o
  -6  14   0      728.29      783.41     48.60 o
  -5  14   0       67.69       61.30     96.37 o
  -4  14   0      317.98      287.11     30.47 o
  -3  14   0      346.06      359.01     48.17 o
  -2  14   0       15.37       10.13     22.42 o
   4 -15   1       29.61       39.73     31.04 o
   5 -15   1      373.35      339.85     49.77 o
   1 -14   1      513.55      459.10     43.98 o
   2 -14   1       13.32       45.20     22.20 o
   3 -14   1      419.40      413.95     40.15 o
   4 -14   1      176.08      205.31     42.48 o
   5 -14   1       24.53      153.41     50.82 o
   6 -14   1      112.85      201.09     44.19 o
   7 -14   1       11.10       78.86     91.66 o
  -1 -13   1      279.84      331.83     37.49 o
   0 -13   1      175.09      160.04     27.27 o
   1 -13   1      118.19      167.26     30.83 o
   2 -13   1      415.05      376.15     64.30 o
   3 -13   1        0.53        4.03     21.47 o
   4 -13   1      702.87      668.53     54.90 o
   5 -13   1      814.05      832.76     56.46 o
   6 -13   1      101.71      101.33     30.46 o
   7 -13   1     1305.56     1382.65     61.98 o
   8 -13   1      240.74      252.22     34.34 o
   9 -13   1       87.93      105.73     29.22 o
  -2 -12   1      255.59      304.70     71.69 o
  -1 -12   1      291.69      265.96     23.60 o
   0 -12   1      852.14      801.95     44.51 o
   1 -12   1      105.87      114.11     55.28 o
   2 -12   1      317.19      339.85     49.42 o
   3 -12   1      210.74      276.85     89.62 o
   4 -12   1        6.09       28.51     29.54 o
   5 -12   1      259.42      244.01     30.13 o
   6 -12   1      366.72      330.39     41.02 o
   7 -12   1       34.30       24.29     26.40 o
   8 -12   1       49.02        0.00     24.92 o
   9 -12   1        2.49      150.06    105.22 o
  -3 -11   1      172.29      178.54     65.45 o
  -2 -11   1      154.08      123.56     35.30 o
  -1 -11   1       91.42      137.88     49.32 o
   0 -11   1      467.51      397.64     30.95 o
   1 -11   1      981.19      964.91     45.76 o
   2 -11   1      156.18      141.90     22.06 o
   3 -11   1     1001.02     1086.12     47.26 o
   4 -11   1      927.88      962.43     79.19 o
   5 -11   1       89.24      101.26     18.92 o
   6 -11   1     2131.54     2255.90     77.28 o
   7 -11   1      772.39      806.73     39.62 o
   8 -11   1       35.90       59.81     41.91 o
   9 -11   1      548.48      549.50     41.99 o
  10 -11   1      617.05      606.36     44.67 o
  -4 -10   1      507.26      664.50     78.77 o
  -3 -10   1      216.11      404.38     75.91 o
  -2 -10   1       63.89       95.36     24.93 o
  -1 -10   1       87.62       65.69     37.41 o
   0 -10   1      751.28      717.90     36.83 o
   1 -10   1      754.48      782.01     95.46 o
   2 -10   1      719.64      675.12     43.04 o
   3 -10   1       17.61        8.12     20.23 o
   4 -10   1      143.35      136.63     23.90 o
   5 -10   1      318.46      324.75     18.70 o
   6 -10   1        0.34       46.13     18.86 o
   7 -10   1        1.01       17.90     62.87 o
   8 -10   1       50.84       39.17     22.62 o
   9 -10   1       41.35       66.32     25.48 o
  10 -10   1       26.14       14.10     30.79 o
  -5  -9   1        4.47       94.61     53.35 o
  -4  -9   1       10.91       31.18     53.26 o
  -3  -9   1       37.18       18.96     24.54 o
  -2  -9   1       19.92       58.64     27.10 o
  -1  -9   1      513.08      532.23     53.78 o
   0  -9   1     1194.36     1164.18     47.85 o
   1  -9   1      344.49      427.54     50.49 o
   2  -9   1      469.30      464.03     23.76 o
   3  -9   1     1629.83     1620.93     38.73 o
   4  -9   1      720.16      733.05     40.13 o
   5  -9   1     2448.17     2568.62     53.46 o
   6  -9   1     1773.71     1669.20     79.61 o
   7  -9   1      524.33      507.82     33.22 o
   8  -9   1     1343.93     1412.72    109.19 o
   9  -9   1      299.97      247.76     27.06 o
  10  -9   1       16.47       44.17     40.92 o
  -6  -8   1        5.71        0.00     59.03 o
  -5  -8   1      930.18      850.96     88.52 o
  -4  -8   1     1289.81     1631.35    100.66 o
  -3  -8   1      111.82       64.12     19.67 o
  -2  -8   1      553.22      567.26     45.81 o
  -1  -8   1      391.25      401.05     41.77 o
   0  -8   1     2384.83     2283.64    128.39 o
   1  -8   1      124.12      108.61     12.08 o
   2  -8   1        1.90        0.00     13.74 o
   3  -8   1      332.04      333.40     14.64 o
   4  -8   1      116.57      112.18     16.43 o
   5  -8   1        2.34       13.98     11.70 o
   6  -8   1        1.74       17.75     32.82 o
   7  -8   1      660.50      666.68     33.31 o
   8  -8   1        0.03       47.81     26.47 o
   9  -8   1      171.04      225.87     53.44 o
  10  -8   1      158.81      204.71     37.14 o
  -6  -7   1       30.76      121.24     57.53 o
  -5  -7   1       29.02       62.59     47.21 o
  -4  -7   1      248.64      232.21     74.22 o
  -3  -7   1       42.25       33.10     13.77 o
  -2  -7   1      146.90      177.13     55.28 o
  -1  -7   1     2104.94     2135.38     79.23 o
   0  -7   1      338.25      286.32     19.22 o
   1  -7   1      466.42      482.38     16.11 o
   2  -7   1     1456.38     1357.05     30.42 o
   3  -7   1      197.59      244.58     11.39 o
   4  -7   1     4257.08     4369.55     75.03 o
   5  -7   1     1711.29     1644.23     54.29 o
   6  -7   1      159.25      135.03     23.46 o
   7  -7   1     1679.93     1531.55    109.24 o
   8  -7   1      292.50      273.32     35.40 o
   9  -7   1      216.23      207.86     37.74 o
  10  -7   1      504.24      509.17     43.90 o
  -7  -6   1       19.94       43.42     47.54 o
  -6  -6   1      895.54      848.71     71.50 o
  -5  -6   1       39.49       69.20     39.24 o
  -4  -6   1       32.33       12.01     10.96 o
  -3  -6   1      120.42       89.46     27.76 o
  -2  -6   1     1257.94     1180.28     63.06 o
  -1  -6   1      483.37      529.47     28.11 o
   0  -6   1        7.49       22.45     15.60 o
   1  -6   1     1183.42     1283.29     29.56 o
   2  -6   1       25.43       39.10      8.58 o
   3  -6   1       49.22       43.06      9.41 o
   4  -6   1        4.54        0.00      9.22 o
   5  -6   1      321.77      326.78     18.93 o
   6  -6   1      643.31      664.11     48.21 o
   7  -6   1       23.64       21.02     20.64 o
   8  -6   1      249.48      278.17     40.09 o
   9  -6   1      211.34      220.69     24.63 o
  10  -6   1        7.89       34.46     28.97 o
  -8  -5   1        1.25        0.00     72.34 o
  -7  -5   1      229.79      303.20     62.31 o
  -6  -5   1      181.46      136.20     39.52 o
  -5  -5   1        9.77       58.09     41.49 o
  -4  -5   1      146.95      153.53     12.47 o
  -3  -5   1      573.80      517.51     41.35 o
  -2  -5   1     4540.21     4539.56    141.12 o
  -1  -5   1     1366.52     1348.45     69.18 o
   0  -5   1      159.02      255.41     17.90 o
   1  -5   1       43.53      372.99     28.51 o
   2  -5   1      215.16      219.06     10.29 o
   3  -5   1     5943.16     6004.47    111.04 o
   4  -5   1     4127.24     3889.47     82.91 o
   5  -5   1      139.43      113.67     13.97 o
   6  -5   1      465.87      569.31     30.49 o
   7  -5   1     1100.93     1165.06     47.32 o
   8  -5   1        2.67       42.55     16.96 o
   9  -5   1      487.31      554.23     42.36 o
  10  -5   1        5.96        9.18     28.96 o
  -8  -4   1      138.47      206.01     47.63 o
  -7  -4   1     1294.98     1132.45     86.46 o
  -6  -4   1      929.24     1011.02     75.06 o
  -5  -4   1      864.88      912.47     69.72 o
  -3  -4   1     2204.62     2152.83     67.96 o
  -2  -4   1      368.56      474.73     44.94 o
  -1  -4   1     2838.25     2838.29     78.78 o
   0  -4   1      809.92      761.01     40.65 o
   1  -4   1      387.01      361.78     12.56 o
   2  -4   1      211.72      196.15     16.05 o
   3  -4   1        0.00        0.00      8.94 o
   4  -4   1        7.57       25.64     19.13 o
   5  -4   1        3.48       19.61     19.74 o
   6  -4   1      127.95      204.23     34.04 o
   7  -4   1      198.21      165.43     26.75 o
   8  -4   1      391.30      357.93     58.24 o
   9  -4   1        0.73       29.34     49.23 o
  10  -4   1      331.01      296.40     62.12 o
  -9  -3   1       13.20       88.33     53.40 o
  -8  -3   1      339.09      375.27     52.75 o
  -7  -3   1      411.95      464.11     54.01 o
  -6  -3   1       78.09       41.59     34.32 o
  -5  -3   1      413.61      371.61     34.27 o
  -4  -3   1      455.84      488.12     39.34 o
  -3  -3   1     7226.63     7512.47    284.59 o
  -2  -3   1     9461.00     8561.87    210.54 o
  -1  -3   1     2113.19     1994.03    130.06 o
   0  -3   1     1499.48     1360.45     75.23 o
   1  -3   1     6878.26     6771.44    114.39 o
   2  -3   1     2822.29     2915.76     59.76 o
   3  -3   1     2072.64     1807.06     91.26 o
   4  -3   1      239.76      278.82     28.97 o
   5  -3   1     5247.02     4817.00    148.62 o
   6  -3   1     2413.16     2631.68    112.62 o
   7  -3   1      136.91      111.71     43.58 o
   8  -3   1      202.45      164.59     21.90 o
   9  -3   1      106.21      156.69     40.18 o
  10  -3   1        5.19       76.80     36.90 o
  -9  -2   1       36.32       30.71     42.99 o
  -8  -2   1      220.68      176.10     48.38 o
  -7  -2   1     1643.73     1721.79     99.58 o
  -6  -2   1       38.46        1.03     23.82 o
  -5  -2   1     2058.98     1989.69     95.50 o
  -4  -2   1     1921.45     1900.54     80.88 o
  -3  -2   1       14.84       49.18      6.38 o
  -2  -2   1     3460.63     3134.18     84.99 o
  -1  -2   1      148.69      206.71     12.90 o
   0  -2   1      944.07     1037.38     29.65 o
   1  -2   1      607.93      564.29     17.60 o
   2  -2   1        8.86        0.00     11.24 o
   3  -2   1      165.20      174.69     39.97 o
   4  -2   1      105.44      175.45     27.24 o
   5  -2   1      345.47      348.97     74.64 o
   6  -2   1     1648.43     1555.32    115.20 o
   7  -2   1      553.44      531.21     23.64 o
   8  -2   1       34.90       82.25     14.87 o
   9  -2   1      310.29      276.20     52.04 o
  10  -2   1      276.84      276.90     50.82 o
 -10  -1   1       77.33       55.70     58.75 o
  -9  -1   1      202.95      312.72     69.30 o
  -8  -1   1        2.49       77.83     46.09 o
  -7  -1   1      691.91      777.68     70.05 o
  -6  -1   1     1103.54     1080.36     71.36 o
  -5  -1   1      199.88      209.30     20.60 o
  -4  -1   1     1625.81     1834.63     80.13 o
  -3  -1   1     7741.64     7654.41    206.89 o
  -2  -1   1      927.42     1047.71     26.57 o
   0  -1   1    10610.73    10270.83    234.46 o
   1  -1   1    12168.25    11870.19    275.81 o
   2  -1   1       52.00       39.63     12.68 o
   3  -1   1      127.19       88.01     13.53 o
   4  -1   1     5553.29     5480.79    141.16 o
   5  -1   1     1997.43     2080.30     54.30 o
   6  -1   1       61.60       95.94     14.36 o
   7  -1   1      493.91      430.80     19.89 o
   8  -1   1      274.42      277.23     54.25 o
   9  -1   1      148.01      132.96     48.01 o
 -10   0   1      218.64      161.24     46.37 o
  -9   0   1      239.04      257.16     56.73 o
  -8   0   1      457.37      435.65     50.96 o
  -7   0   1        5.93        6.56     10.37 o
  -6   0   1     2384.71     2459.01     75.22 o
  -5   0   1      841.83      835.89     24.87 o
  -4   0   1       72.22      102.42     31.71 o
  -3   0   1       69.46       77.94      5.02 o
  -2   0   1      711.01      698.02     17.72 o
  -1   0   1      283.89      229.79      6.41 o
   0   0   1        6.95        0.00      2.86 o
   1   0   1       93.53      141.19     15.05 o
   2   0   1      881.99      754.68     26.89 o
   3   0   1     3269.52     3286.76     90.14 o
   4   0   1      116.63       98.23     19.86 o
   5   0   1     2187.61     2070.51     52.03 o
   6   0   1      283.72      278.91     17.48 o
   7   0   1       73.53       11.11     44.45 o
   8   0   1      321.54      280.37     53.26 o
   9   0   1      228.83      268.46     54.10 o
 -10   1   1      226.37      272.63     55.14 o
  -9   1   1       85.20       89.64     50.35 o
  -8   1   1     1419.09     1426.80     58.03 o
  -7   1   1     2666.89     2639.89     85.99 o
  -6   1   1      478.33      438.34     24.76 o
  -5   1   1     9325.90     9172.33    179.12 o
  -4   1   1      169.87      173.13     14.76 o
  -3   1   1     3010.81     3107.12     55.98 o
  -2   1   1    19220.40    18893.46    274.27 o
  -1   1   1    14124.19    13453.25    155.02 o
   0   1   1     4023.92     3461.80     69.85 o
   1   1   1     9334.88     9064.78    217.02 o
   2   1   1    13280.08    12685.21    207.10 o
   3   1   1     4623.44     4581.49    120.26 o
   4   1   1     5531.84     5762.68    151.67 o
   5   1   1     1167.56     1265.84     76.70 o
   6   1   1     2163.11     1970.33    112.05 o
   7   1   1      448.71      315.67     52.65 o
   8   1   1       75.32       23.21     55.46 o
   9   1   1       67.79       85.52     41.26 o
 -10   2   1       14.28       53.87     47.92 o
  -9   2   1      110.87      163.53     43.13 o
  -8   2   1      426.19      359.65     17.91 o
  -7   2   1     1005.33      900.05     74.79 o
  -6   2   1     2451.30     2428.58     64.12 o
  -5   2   1      123.34      137.17     11.46 o
  -4   2   1     1496.56     1477.91     31.06 o
  -3   2   1     3596.96     3458.64     57.01 o
  -2   2   1      290.01      242.84      6.22 o
  -1   2   1       25.81       53.49      5.27 o
   0   2   1       63.71       89.67      5.35 o
   1   2   1        0.45        0.00      4.32 o
   2   2   1      795.39      905.91     51.20 o
   3   2   1      442.17      503.69     31.39 o
   4   2   1        6.39        0.00     19.46 o
   5   2   1      392.12      430.54     46.04 o
   6   2   1       50.72      146.84     49.98 o
   7   2   1     1305.63     1348.87     87.63 o
   8   2   1      436.77      345.59     71.97 o
 -11   3   1      142.57      189.37     59.50 o
 -10   3   1       88.24      190.16     46.79 o
  -9   3   1      169.69      201.89     25.27 o
  -8   3   1      500.83      544.07     33.45 o
  -7   3   1      248.41      252.19     25.13 o
  -6   3   1     1703.55     1673.10     39.99 o
  -5   3   1     2151.38     2192.74     63.67 o
  -4   3   1      672.48      712.05     19.44 o
  -3   3   1    35842.29    36970.51    839.28 o
  -2   3   1    37730.64    37683.57    498.08 o
  -1   3   1      386.03      330.23     13.21 o
   0   3   1     6959.16     7430.05    174.24 o
   1   3   1      995.43     1117.58     24.53 o
   2   3   1     7379.52     7566.97    308.55 o
   3   3   1     4396.71     4324.41    174.13 o
   4   3   1      751.98      808.67     54.53 o
   5   3   1      505.18      609.97     52.42 o
   6   3   1      902.39      879.42     75.95 o
   7   3   1       74.97      205.45     67.47 o
   8   3   1       99.90      232.31     75.39 o
 -11   4   1       68.11       75.68     34.61 o
 -10   4   1      247.00      251.31     29.50 o
  -9   4   1      379.32      337.60     44.61 o
  -8   4   1      263.07      238.23     19.51 o
  -7   4   1      346.92      368.23     17.53 o
  -6   4   1       42.91       26.79     10.07 o
  -5   4   1      194.17      167.21     11.98 o
  -4   4   1      127.97      143.89     10.53 o
  -3   4   1      995.60     1101.36     21.24 o
  -2   4   1      589.14      496.10     16.34 o
  -1   4   1      886.96      863.15     19.11 o
   0   4   1      308.25      273.51     13.97 o
   1   4   1     1412.50     1495.91     47.10 o
   2   4   1      341.25      343.89     16.00 o
   3   4   1     1094.53     1081.96     63.01 o
   4   4   1     1649.34     1572.65     86.88 o
   5   4   1       58.42       86.64     43.32 o
   6   4   1      528.21      593.23     63.90 o
   7   4   1      754.31      901.55    146.89 o
 -11   5   1        5.92       27.88     28.14 o
 -10   5   1      116.34      123.57     43.63 o
  -9   5   1     1067.39     1013.57     51.12 o
  -8   5   1       94.44      105.93     16.60 o
  -7   5   1     1547.16     1392.48     40.15 o
  -6   5   1       24.98      136.20     14.45 o
  -5   5   1      538.88      551.94     28.17 o
  -4   5   1     5540.44     5623.13    135.27 o
  -3   5   1     8967.89     9113.07    141.54 o
  -2   5   1       10.62       63.39      8.10 o
  -1   5   1     5478.07     5425.81     98.21 o
   0   5   1     1297.34     1235.37     26.62 o
   1   5   1     1431.58     1407.73     63.45 o
   2   5   1     4092.39     3682.61     79.64 o
   3   5   1       42.06       39.34     25.88 o
   4   5   1     1115.42     1195.51     77.78 o
   5   5   1      963.30      878.38     71.50 o
   6   5   1       25.78       34.09     36.15 o
   7   5   1      104.56      155.42     67.94 o
 -11   6   1      175.37      190.53     29.42 o
 -10   6   1      131.11      147.22     22.52 o
  -9   6   1        1.01       24.28     20.37 o
  -8   6   1      157.14      169.07     22.53 o
  -7   6   1      139.21      176.22     18.33 o
  -6   6   1      338.89      310.81     19.47 o
  -5   6   1      181.65      185.23     13.31 o
  -4   6   1        7.44        5.74      8.74 o
  -3   6   1      229.44      293.97     15.40 o
  -2   6   1     1060.22     1090.73     32.34 o
  -1   6   1      210.25      175.64     12.96 o
   0   6   1     1350.94     1335.59     44.53 o
   1   6   1      981.84      906.21     26.97 o
   2   6   1        6.75       15.72      9.49 o
   3   6   1     3684.81     3674.02    163.21 o
   4   6   1      432.92      323.97     51.76 o
   5   6   1     1031.55     1153.41     87.06 o
   6   6   1      247.20      219.89     48.53 o
 -11   7   1      152.79      170.02     27.99 o
 -10   7   1      513.91      548.23     33.93 o
  -9   7   1      479.33      401.19     25.01 o
  -8   7   1      370.25      361.52     24.14 o
  -7   7   1     1285.89     1287.75     36.11 o
  -6   7   1       30.09       59.10     21.33 o
  -5   7   1     1696.39     1720.31     48.13 o
  -4   7   1       12.43       31.46     10.74 o
  -3   7   1      909.73      921.62     23.98 o
  -2   7   1     4324.28     4445.32    107.36 o
  -1   7   1     4234.50     4302.57     68.77 o
   0   7   1       39.74       59.19     20.48 o
   1   7   1      300.34      295.57     23.88 o
   2   7   1       24.11       30.61     11.79 o
   3   7   1      706.86      691.36     69.20 o
   4   7   1      652.54      520.80     54.71 o
   5   7   1       13.01        0.00     50.49 o
   6   7   1       54.85       84.30     57.57 o
 -11   8   1       36.84       52.81     26.57 o
 -10   8   1       71.95       72.50     23.62 o
  -9   8   1       95.55       78.51     42.87 o
  -8   8   1       46.96       62.27     20.08 o
  -7   8   1       49.00       86.41     15.88 o
  -6   8   1       88.05      105.03     27.35 o
  -5   8   1      253.24      233.30     13.47 o
  -4   8   1       86.68       82.14     10.93 o
  -3   8   1       25.19       53.52     11.90 o
  -2   8   1       13.19       35.87     19.86 o
  -1   8   1     1491.67     1504.73     55.54 o
   0   8   1       71.83      126.68     32.28 o
   1   8   1       76.16       80.81     21.36 o
   2   8   1       26.94       23.10     12.19 o
   3   8   1     1047.43     1181.59     82.14 o
   4   8   1      221.17      373.81     70.70 o
   5   8   1      301.18      480.85     80.88 o
 -11   9   1      247.48      278.93     38.93 o
 -10   9   1      118.49      241.63    119.04 o
  -9   9   1      275.07      257.75     22.60 o
  -8   9   1      522.85      634.76     39.41 o
  -7   9   1      969.06      983.52     50.99 o
  -6   9   1      325.52      356.50     19.50 o
  -5   9   1      444.80      457.09     33.59 o
  -4   9   1       66.59       82.06     32.66 o
  -3   9   1     2215.89     2175.08     47.82 o
  -2   9   1     3012.16     2901.46     65.24 o
  -1   9   1        0.39       42.64     20.28 o
   0   9   1      310.34      299.37     23.47 o
   1   9   1        3.22       13.21     13.25 o
   2   9   1      208.15      201.45     53.12 o
   3   9   1      139.91      172.63     50.78 o
   4   9   1        1.51       58.84     62.87 o
 -10  10   1      245.72      289.37     30.99 o
  -9  10   1       18.73       60.74     25.19 o
  -8  10   1      182.87      138.19     20.06 o
  -7  10   1        4.34        1.70     25.01 o
  -6  10   1       14.95       29.86     24.91 o
  -5  10   1       41.47       57.25     18.01 o
  -4  10   1        1.91       24.61     18.79 o
  -3  10   1      670.10      644.80     33.49 o
  -2  10   1      703.52      666.21     32.97 o
  -1  10   1      396.10      434.61     43.44 o
   0  10   1      165.32      202.39     20.75 o
   1  10   1      854.86      699.65    184.75 o
   2  10   1      122.32       90.72     34.27 o
   3  10   1      268.40      401.99     60.34 o
 -10  11   1       27.63       19.49     37.04 o
  -9  11   1      689.72      648.05     37.61 o
  -8  11   1      189.86      202.38     29.96 o
  -7  11   1      805.80      834.41     42.30 o
  -6  11   1      583.86      600.30     30.37 o
  -5  11   1        3.49       10.79     17.98 o
  -4  11   1      656.16      746.10     29.63 o
  -3  11   1      213.33      245.18     32.13 o
  -2  11   1       72.29       88.28     23.50 o
  -1  11   1      226.72      198.03     24.50 o
   0  11   1       53.85       24.73     22.30 o
   1  11   1       10.27       40.21     18.66 o
   2  11   1       40.37       94.94     56.96 o
 -10  12   1        7.03       28.27     29.70 o
  -9  12   1       29.80        5.03     20.07 o
  -8  12   1        0.51        1.56     23.55 o
  -7  12   1        3.89       22.07     20.81 o
  -6  12   1        0.40        9.55     22.53 o
  -5  12   1      127.18      169.58     21.87 o
  -4  12   1       39.46       27.72     23.45 o
  -3  12   1      386.39      366.06     25.96 o
  -2  12   1        2.56       64.53     21.97 o
  -1  12   1        4.86        0.00     19.49 o
   0  12   1      398.31      430.92     43.61 o
   1  12   1      444.91      382.67     60.25 o
  -9  13   1      166.96      140.91     36.86 o
  -8  13   1      161.00      211.62     42.03 o
  -7  13   1      386.46      391.37     30.67 o
  -6  13   1       75.76      108.14     34.96 o
  -5  13   1      720.40      717.40     46.09 o
  -4  13   1      528.03      543.18     43.94 o
  -3  13   1       63.82       38.44     24.89 o
  -2  13   1      296.66      278.33     28.09 o
  -1  13   1       58.43       41.38     39.20 o
  -7  14   1        9.82       35.79     38.29 o
  -6  14   1       18.66       31.06     26.80 o
  -5  14   1       42.69       22.31     27.77 o
  -4  14   1      210.21      182.55     29.57 o
  -3  14   1      243.60      202.28     30.29 o
   3 -15   2      285.05      304.66     54.67 o
   4 -15   2        0.33        4.03     42.38 o
   5 -15   2      206.03      342.87     60.90 o
   1 -14   2      112.49       96.25     51.20 o
   2 -14   2        5.78       67.19     43.79 o
   3 -14   2      405.99      459.09     57.72 o
   4 -14   2      252.60      283.23     49.60 o
   5 -14   2        4.74        0.00     38.77 o
   6 -14   2      876.06      861.42     53.40 o
   7 -14   2      175.18      173.17     31.44 o
  -1 -13   2      854.04      894.52     57.11 o
   0 -13   2       33.05       56.40     28.76 o
   1 -13   2      143.01      130.87     25.84 o
   2 -13   2      228.35      231.09     26.04 o
   3 -13   2      159.05      176.80     36.38 o
   4 -13   2      180.13      147.17     39.57 o
   5 -13   2      173.72      198.15     43.16 o
   6 -13   2        7.20        0.00     29.42 o
   7 -13   2       30.91       64.55     28.96 o
   8 -13   2       64.98       42.60     31.06 o
  -2 -12   2       36.75       87.56     55.28 o
  -1 -12   2       42.14       28.68     29.90 o
   0 -12   2      437.67      432.98    109.34 o
   1 -12   2      189.47      228.68     26.44 o
   2 -12   2      475.87      401.88     33.41 o
   3 -12   2     1344.63     1411.56     84.16 o
   4 -12   2       80.26      121.34     36.71 o
   5 -12   2      630.28      720.32     39.92 o
   6 -12   2      635.09      603.97     39.03 o
   7 -12   2       48.42       60.41     27.10 o
   8 -12   2      778.89      732.17     42.75 o
   9 -12   2      837.06      842.29     50.79 o
  -4 -11   2      228.11      466.08     66.06 o
  -3 -11   2       22.48        0.00     31.69 o
  -2 -11   2      753.52      840.55     75.16 o
  -1 -11   2      405.65      522.67     58.70 o
   0 -11   2      416.17      345.24     25.07 o
   1 -11   2     2463.62     2362.82     78.49 o
   2 -11   2        1.19       23.07     49.84 o
   3 -11   2      412.43      364.39     45.57 o
   4 -11   2      424.46      445.44     33.74 o
   5 -11   2        3.41       31.29     16.32 o
   6 -11   2      308.45      306.58     32.14 o
   7 -11   2        0.69        0.00     26.64 o
   8 -11   2        5.89        0.00     26.63 o
   9 -11   2       98.22      134.51     45.15 o
  -4 -10   2      199.48      169.54     53.54 o
  -3 -10   2      305.07      259.79     57.76 o
  -2 -10   2      135.97      213.70     45.15 o
  -1 -10   2      499.07      575.32     57.72 o
   0 -10   2       95.20      148.25     25.17 o
   1 -10   2      872.23      804.20     38.20 o
   2 -10   2     3521.59     3806.33    260.42 o
   3 -10   2      117.55       98.36     22.32 o
   4 -10   2      775.37      802.27     26.97 o
   5 -10   2     2559.13     2584.76     61.49 o
   6 -10   2      413.61      368.40     54.79 o
   7 -10   2     1773.68     1640.96     91.43 o
   8 -10   2      521.09      555.34     61.14 o
   9 -10   2       33.83       41.10     27.47 o
  10 -10   2      429.04      386.47    106.57 o
  -5  -9   2      841.93      989.22     84.11 o
  -4  -9   2       48.61       31.98     47.96 o
  -3  -9   2      956.29     1186.18     80.22 o
  -2  -9   2      303.82      402.83     54.43 o
  -1  -9   2      193.31      229.64     40.46 o
   0  -9   2     2109.51     2037.76     62.21 o
   1  -9   2        0.99        0.00     13.77 o
   2  -9   2      210.87      244.41     22.32 o
   3  -9   2      540.17      543.09     24.19 o
   4  -9   2       88.01       90.94     16.19 o
   5  -9   2        0.25       27.33     12.68 o
   6  -9   2       18.98       32.77     21.85 o
   7  -9   2       51.78       33.98     25.04 o
   8  -9   2       45.13       62.42     37.91 o
   9  -9   2       11.37        0.00     33.38 o
  10  -9   2       36.65       63.81     40.27 o
  -6  -8   2       29.73      230.95    128.65 o
  -5  -8   2      146.38      194.85     52.51 o
  -4  -8   2      130.34      111.73     42.29 o
  -3  -8   2       68.61      126.96     37.27 o
  -2  -8   2      549.29      489.71     41.54 o
  -1  -8   2      621.18      552.82     44.59 o
   0  -8   2      567.28      513.27     21.84 o
   1  -8   2     3312.50     3247.99     83.85 o
   2  -8   2        2.89       31.47     14.74 o
   3  -8   2     4839.96     5034.79     87.02 o
   4  -8   2     6265.20     6372.93    112.62 o
   5  -8   2       44.61       53.96     36.31 o
   6  -8   2     1760.70     1752.06     85.16 o
   7  -8   2      851.21      785.94     38.39 o
   8  -8   2      112.25      191.11     26.64 o
   9  -8   2     1210.80     1281.01     94.33 o
  10  -8   2       39.43       67.72     25.46 o
  -7  -7   2      340.96      413.90     77.88 o
  -6  -7   2      551.56      724.23     76.80 o
  -5  -7   2       32.25       96.77     50.92 o
  -4  -7   2       33.69       17.25     30.43 o
  -3  -7   2     1353.41     1418.17     82.33 o
  -2  -7   2       69.70       64.09     25.41 o
  -1  -7   2      169.44      117.54     24.33 o
   0  -7   2      505.57      491.23     45.52 o
   1  -7   2      299.94      347.80     14.63 o
   2  -7   2     3477.07     3607.30    161.01 o
   3  -7   2      218.80      210.43      9.50 o
   4  -7   2       93.27       89.88     13.81 o
   5  -7   2      148.83      212.47     47.99 o
   6  -7   2       86.41       94.02     30.64 o
   7  -7   2      117.05      123.38     22.19 o
   8  -7   2        9.78       37.00     22.36 o
   9  -7   2       50.49       80.35     23.19 o
  10  -7   2      705.68      740.77     45.28 o
  -7  -6   2       13.84       68.22     41.35 o
  -6  -6   2       52.58       53.64     30.94 o
  -5  -6   2      124.74       64.15     38.02 o
  -4  -6   2      415.33      443.44     77.69 o
  -3  -6   2     1584.01     1746.60     88.10 o
  -2  -6   2     1217.33     1251.73     64.65 o
  -1  -6   2        2.16        1.27     18.34 o
   0  -6   2      246.97      546.27     42.71 o
   1  -6   2      133.51      110.53     16.67 o
   2  -6   2     1653.60     1686.09     30.86 o
   3  -6   2     8584.56     9072.64    206.88 o
   4  -6   2      980.89      957.29     58.39 o
   5  -6   2     1996.67     2068.86     54.58 o
   6  -6   2     1922.71     1878.44     61.54 o
   7  -6   2      246.65      291.55     31.79 o
   8  -6   2     1252.46     1303.73     52.74 o
   9  -6   2      524.05      543.37     31.76 o
  10  -6   2      323.87      399.20     68.48 o
  -8  -5   2      444.48      296.78     80.97 o
  -7  -5   2     1461.50     1555.12    107.37 o
  -6  -5   2       92.50       96.54     49.84 o
  -5  -5   2        7.13        0.00     26.86 o
  -4  -5   2     2009.59     1861.13     90.67 o
  -3  -5   2     1841.78     1932.12     87.67 o
  -2  -5   2     3765.63     3889.68    108.44 o
  -1  -5   2      680.25      750.85     32.80 o
   0  -5   2       16.71       49.98     35.44 o
   1  -5   2      177.22      189.27      9.84 o
   2  -5   2        2.34       37.47      7.52 o
   3  -5   2      161.02      214.93     35.80 o
   4  -5   2       80.25      106.91     19.28 o
   5  -5   2      244.97      283.09     17.33 o
   6  -5   2      196.18      206.10     21.35 o
   7  -5   2      308.68      320.27     48.76 o
   8  -5   2      156.84      100.01     41.26 o
   9  -5   2      412.19      389.39     50.35 o
  10  -5   2      226.42      199.59     42.57 o
  -9  -4   2       22.62      213.23     89.03 o
  -8  -4   2      232.00      168.78     43.74 o
  -7  -4   2        9.38        0.00     42.81 o
  -6  -4   2      100.72       89.60     46.88 o
  -5  -4   2        8.47       21.07     12.04 o
  -4  -4   2     3525.71     3338.09     87.41 o
  -3  -4   2     2455.94     2351.75    152.98 o
  -2  -4   2       57.02       57.51     26.42 o
  -1  -4   2     3189.20     3252.08    165.92 o
   0  -4   2      193.16      146.45      9.05 o
   1  -4   2      649.16      605.88     18.15 o
   2  -4   2     1374.27     1396.51     56.02 o
   3  -4   2      128.37       99.91     10.52 o
   4  -4   2     3063.96     3175.08    130.69 o
   5  -4   2     2319.30     2282.72     70.61 o
   6  -4   2       41.77       67.51     34.27 o
   7  -4   2      519.08      481.79     54.86 o
   8  -4   2      257.84      266.12     26.38 o
   9  -4   2        2.36       56.60     28.87 o
  10  -4   2       79.47       68.55     57.48 o
  -9  -3   2      265.32      175.16     47.68 o
  -8  -3   2     1098.82      996.86     81.49 o
  -7  -3   2       87.82       54.34     32.40 o
  -6  -3   2      475.88      495.52     46.98 o
  -5  -3   2     1194.06     1120.43    176.22 o
  -4  -3   2       53.40       58.98     12.02 o
  -3  -3   2     3197.59     3040.33    158.56 o
  -2  -3   2     2140.13     2081.01    131.89 o
  -1  -3   2       66.61       43.86      8.89 o
   0  -3   2      877.27      720.58     32.51 o
   1  -3   2      147.90      145.24      5.80 o
   2  -3   2        1.96        0.00      6.75 o
   3  -3   2      355.56      387.71     24.80 o
   4  -3   2       89.76       52.46     34.84 o
   5  -3   2        1.65        0.00     17.57 o
   6  -3   2     1415.85     1261.29     71.59 o
   7  -3   2      132.83      214.87     45.24 o
   8  -3   2      291.62      218.21     31.32 o
   9  -3   2      277.13      344.74     63.72 o
  10  -3   2       20.16        0.00     57.20 o
  -9  -2   2       21.63        0.00     61.04 o
  -8  -2   2       89.88      160.30     51.01 o
  -7  -2   2       58.52       81.39     31.32 o
  -6  -2   2      662.84      642.88     54.25 o
  -5  -2   2     1148.82     1063.34     32.20 o
  -4  -2   2     1523.82     1424.66     29.89 o
  -3  -2   2      947.20     1002.39     26.81 o
  -2  -2   2     2762.08     2634.77     73.97 o
  -1  -2   2    13341.72    12997.41    313.87 o
   0  -2   2     3403.31     3712.89     79.97 o
   1  -2   2     8844.77     7860.41    190.16 o
   2  -2   2      373.89      327.28     39.45 o
   3  -2   2       26.11       81.41     15.48 o
   4  -2   2     3702.44     3844.89    123.73 o
   5  -2   2        0.67        0.00     30.01 o
   6  -2   2     1241.57     1144.50     75.20 o
   7  -2   2      449.79      469.03     26.90 o
   8  -2   2       41.79       70.89     45.57 o
   9  -2   2      135.88      170.99     64.37 o
 -10  -1   2       89.14       65.54     54.29 o
  -9  -1   2      871.20     1082.52     85.80 o
  -8  -1   2       72.51       59.07     42.48 o
  -7  -1   2     1839.83     1969.95    106.43 o
  -6  -1   2     2664.46     2651.84    121.99 o
  -5  -1   2       95.76       93.10     10.72 o
  -4  -1   2        5.43       35.23      7.04 o
  -3  -1   2        2.59        0.00      6.09 o
  -2  -1   2     1801.95     1673.49     47.37 o
  -1  -1   2       51.82      148.22      7.88 o
   0  -1   2       33.45       80.25      4.60 o
   1  -1   2      403.66      344.61     15.06 o
   2  -1   2      330.54      320.40     17.64 o
   3  -1   2     1659.56     1716.46     52.76 o
   4  -1   2      615.62      623.15     31.82 o
   5  -1   2      555.52      468.94     42.20 o
   6  -1   2       33.12       32.19     11.08 o
   7  -1   2      217.01      168.13     36.69 o
   8  -1   2      370.39      364.76     62.50 o
   9  -1   2       11.11      174.55     66.20 o
 -10   0   2       21.47       27.52     39.76 o
  -9   0   2       46.03        6.14     43.09 o
  -8   0   2       95.19      174.22     42.29 o
  -7   0   2       57.47       70.70     16.49 o
  -6   0   2     3926.20     4161.30    118.33 o
  -5   0   2     5228.01     5184.29    108.43 o
  -4   0   2     1484.37     1433.28     31.83 o
  -3   0   2       71.06       53.25      5.89 o
  -2   0   2     1114.17     1168.94     27.62 o
  -1   0   2     1053.06     1329.53     27.44 o
   0   0   2       41.82       79.27     15.60 o
   1   0   2     8397.21     8316.26    211.04 o
   2   0   2       37.96       30.10     29.07 o
   3   0   2    14161.43    14237.00    352.48 o
   4   0   2      984.34      896.49     39.61 o
   5   0   2       43.37       29.49      6.88 o
   6   0   2      907.16      836.63     32.71 o
   7   0   2       20.81        0.00     41.40 o
   8   0   2      274.78      273.57     45.29 o
   9   0   2      128.11      150.50     66.20 o
 -10   1   2      525.72      439.83     72.01 o
  -9   1   2       62.05      100.90     33.62 o
  -8   1   2      544.44      479.93     28.63 o
  -7   1   2     2460.97     2488.14     83.47 o
  -6   1   2      422.78      373.43     20.11 o
  -5   1   2     1283.13     1312.86     28.98 o
  -4   1   2     1008.15     1040.79     20.82 o
  -3   1   2    11433.03    11404.74    173.12 o
  -2   1   2      523.64      601.34     10.20 o
  -1   1   2        4.59       39.49      3.37 o
   0   1   2       86.95       97.06      9.25 o
   1   1   2       49.04       31.55      5.39 o
   2   1   2      376.41      493.81     14.40 o
   3   1   2     1216.93     1201.23     39.14 o
   4   1   2     1051.07     1062.03     32.28 o
   5   1   2      131.91      214.83     37.70 o
   6   1   2      549.30      550.33     60.86 o
   7   1   2      717.09      692.67     69.72 o
   8   1   2       20.64        0.00     42.29 o
 -11   2   2       81.06      190.63     54.20 o
 -10   2   2       75.42       16.13     43.32 o
  -9   2   2      375.65      311.17     43.60 o
  -8   2   2      286.07      248.93     23.93 o
  -7   2   2     1049.98     1062.71     43.68 o
  -6   2   2     4370.87     4394.28    113.22 o
  -5   2   2      858.40      754.20     32.61 o
  -4   2   2    14929.69    15333.84    232.89 o
  -3   2   2    96593.49    97633.09   2255.50 o
  -2   2   2    17987.76    18264.03    212.86 o
  -1   2   2     3245.54     3293.18     39.95 o
   0   2   2      542.08      559.41     10.65 o
   1   2   2     5581.34     5339.61     93.10 o
   2   2   2    19839.64    21461.89    352.65 o
   3   2   2      346.13      405.20     29.04 o
   4   2   2       57.45       36.76     32.68 o
   5   2   2      632.02      603.73     85.56 o
   6   2   2      228.11      124.85     48.71 o
   7   2   2      115.89      154.95     46.60 o
   8   2   2      208.26      232.55     54.62 o
 -11   3   2      247.88      251.72     54.95 o
 -10   3   2      288.15      311.08     51.20 o
  -9   3   2      455.76      399.23     27.49 o
  -8   3   2      889.55      789.22     48.17 o
  -7   3   2       91.60      121.95     14.77 o
  -6   3   2       10.75        1.44      8.89 o
  -5   3   2     2628.50     2723.11     48.60 o
  -4   3   2       20.22       72.72     11.11 o
  -3   3   2       66.47       92.41      7.05 o
  -2   3   2     3930.51     3765.82     82.12 o
  -1   3   2        1.55        0.00      5.33 o
   0   3   2      381.79      276.69     11.87 o
   1   3   2     2538.44     2561.90     68.69 o
   2   3   2     1112.69     1112.54     41.21 o
   3   3   2      912.22      819.64     53.31 o
   4   3   2       12.45        0.00     37.84 o
   5   3   2      158.07      109.29     29.63 o
   6   3   2      584.28      452.72     51.01 o
   7   3   2        8.93       48.85     81.39 o
 -11   4   2       91.93       95.01     42.53 o
 -10   4   2      540.91      546.96     35.99 o
  -9   4   2      779.20      649.61     32.73 o
  -8   4   2      783.04      788.52     51.21 o
  -7   4   2      325.44      323.76     15.25 o
  -6   4   2     2289.45     2443.23     48.70 o
  -5   4   2     1651.71     1615.93     37.70 o
  -4   4   2    30130.87    32081.63    684.79 o
  -3   4   2     1544.61     1578.42     21.62 o
  -2   4   2     3571.04     3510.24     49.78 o
  -1   4   2     3767.75     3370.73     74.48 o
   0   4   2      172.46      180.17     10.07 o
   1   4   2     8858.01     9001.76    233.33 o
   2   4   2     2521.88     2624.44     85.26 o
   3   4   2     2245.82     2364.49    131.89 o
   4   4   2     2732.21     2482.12    128.89 o
   5   4   2      546.16      420.84     55.46 o
   6   4   2      111.67       74.83     35.87 o
   7   4   2       40.92      112.48     50.12 o
 -11   5   2       93.13       83.13     26.24 o
 -10   5   2        9.42       62.06     30.40 o
  -9   5   2      564.14      549.77     27.90 o
  -8   5   2      753.12      617.87     43.26 o
  -7   5   2      245.87      234.88     15.14 o
  -6   5   2      912.19      973.26     29.94 o
  -5   5   2      195.84      168.76     16.20 o
  -4   5   2     2522.48     2614.57     45.41 o
  -3   5   2      131.97      131.27      7.70 o
  -2   5   2       17.94       71.64      9.10 o
  -1   5   2      481.51      473.94     13.85 o
   0   5   2      867.08      794.03     38.72 o
   1   5   2       24.00       11.02      8.98 o
   2   5   2     1406.07     1552.87     79.89 o
   3   5   2        5.54       15.47     37.18 o
   4   5   2     1459.97     1598.25     96.25 o
   5   5   2     1111.69      982.23     84.63 o
   6   5   2       10.92       22.65     57.62 o
 -11   6   2      258.93      307.39     32.14 o
 -10   6   2      128.45      119.25     26.15 o
  -9   6   2       61.34       62.77     27.71 o
  -8   6   2     1447.91     1369.62     38.31 o
  -7   6   2       15.98       29.57     14.37 o
  -6   6   2     2987.63     2892.01     67.52 o
  -5   6   2     2029.15     2090.32     38.34 o
  -4   6   2        0.23       23.72     15.75 o
  -3   6   2     4456.98     4488.90     59.56 o
  -2   6   2     4287.28     4424.53    102.94 o
  -1   6   2      393.46      331.16     12.97 o
   0   6   2     2674.55     2548.26     56.95 o
   1   6   2      783.35      740.62     42.71 o
   2   6   2      624.52      554.52     20.69 o
   3   6   2     1496.22     1506.78     91.28 o
   4   6   2      567.26      506.50     51.76 o
   5   6   2      242.72      219.84     43.37 o
   6   6   2       67.10       77.22     72.06 o
 -11   7   2       67.92       80.43     24.84 o
 -10   7   2       45.07      102.03     22.61 o
  -9   7   2      246.53      268.00     48.59 o
  -8   7   2       53.34       70.63     14.21 o
  -7   7   2      279.79      290.86     16.69 o
  -6   7   2       19.91       22.28     13.18 o
  -5   7   2      292.65      278.48     14.40 o
  -4   7   2       73.36       94.39     12.40 o
  -3   7   2       69.20       83.47     13.81 o
  -2   7   2      277.36      249.45     11.80 o
  -1   7   2      249.68      261.76     14.60 o
   0   7   2       45.40       74.51     23.36 o
   1   7   2      129.86      191.92    133.42 o
   2   7   2      996.29      826.83     46.68 o
   3   7   2      136.43       72.30     43.37 o
   4   7   2     2014.06     1971.45    127.29 o
   5   7   2      125.04       71.08     42.24 o
 -11   8   2       32.05       50.84     24.38 o
 -10   8   2      152.35      137.49     22.75 o
  -9   8   2      437.60      412.35     27.27 o
  -8   8   2      114.71      101.11     27.47 o
  -7   8   2      259.40      270.85     20.50 o
  -6   8   2     2075.70     2029.90     78.53 o
  -5   8   2       70.66      118.83     12.32 o
  -4   8   2     2886.06     2817.26     50.21 o
  -3   8   2     3982.54     4064.85     73.01 o
  -2   8   2      127.44      129.39     13.34 o
  -1   8   2     2313.88     2158.04     45.78 o
   0   8   2      504.16      527.36     34.70 o
   1   8   2      759.93      649.15     67.25 o
   2   8   2      648.91      514.82     39.41 o
   3   8   2       33.40      119.13     55.46 o
   4   8   2      123.93       77.92     42.06 o
 -11   9   2       95.48      110.27     26.95 o
 -10   9   2        3.32        0.97     19.34 o
  -9   9   2       66.17      136.44     19.19 o
  -8   9   2      219.27      231.98     22.39 o
  -7   9   2       15.12       10.68     13.03 o
  -6   9   2        4.85        9.23     14.80 o
  -5   9   2      106.11       94.95     16.69 o
  -4   9   2       68.59       62.44     17.01 o
  -3   9   2       30.41       53.48     22.25 o
  -2   9   2     1110.46     1045.99     70.56 o
  -1   9   2      151.54      134.81     19.86 o
   0   9   2      377.76      349.43     22.50 o
   1   9   2      909.52      861.76    149.70 o
   2   9   2      105.94      124.72     23.13 o
   3   9   2      312.98      131.32     50.92 o
 -11  10   2       25.12       43.66     32.25 o
 -10  10   2      506.46      477.98     40.11 o
  -9  10   2       37.75       10.48     21.48 o
  -8  10   2      636.88      601.35     34.57 o
  -7  10   2      511.12      498.34     33.74 o
  -6  10   2       15.45       15.34     17.23 o
  -5  10   2      437.96      428.37     23.51 o
  -4  10   2     1070.20      987.88     38.19 o
  -3  10   2       45.77       78.10     17.81 o
  -2  10   2       36.66       26.58     15.52 o
  -1  10   2      157.02      139.51     25.62 o
   0  10   2      333.89      292.19     35.99 o
   1  10   2      561.87      428.01     33.75 o
   2  10   2       61.55        0.00     32.30 o
 -10  11   2       94.74      116.42     38.89 o
  -9  11   2      108.42      114.47     48.49 o
  -8  11   2        6.33       22.87     18.36 o
  -7  11   2       31.70       31.81     19.85 o
  -6  11   2        1.27       22.09     19.22 o
  -5  11   2        1.93        0.00     16.00 o
  -4  11   2      280.28      271.35     19.65 o
  -3  11   2       87.44      109.19     21.70 o
  -2  11   2      228.31      237.83     23.30 o
  -1  11   2       10.55       13.06     25.85 o
   0  11   2      400.13      402.53    106.46 o
   1  11   2        6.93        0.98     26.11 o
 -10  12   2      267.14      281.28     44.15 o
  -9  12   2       40.99       17.96     30.00 o
  -8  12   2      103.25      139.99     42.00 o
  -7  12   2        5.67       25.61     34.69 o
  -6  12   2      477.21      470.33     28.93 o
  -5  12   2     1628.65     1709.56     62.26 o
  -4  12   2      127.46      156.35     41.51 o
  -3  12   2       16.15       31.92     23.64 o
  -2  12   2      128.67      175.11    111.93 o
  -1  12   2      208.85      213.28     32.18 o
   0  12   2      139.29      158.83     26.69 o
  -9  13   2        0.39      118.51     56.66 o
  -8  13   2        0.01       33.13     32.26 o
  -7  13   2        8.85        3.02     36.63 o
  -6  13   2       93.64       95.31     27.73 o
  -5  13   2       10.09        4.24     21.51 o
  -4  13   2      258.65      300.06     30.15 o
  -3  13   2        9.20       28.16     22.91 o
  -2  13   2      145.27      177.92     48.39 o
  -7  14   2      466.65      501.83     49.76 o
  -6  14   2      427.63      388.53     66.72 o
  -5  14   2       22.18       33.35     76.14 o
  -4  14   2       57.56       21.50     28.30 o
   3 -15   3        5.35        0.00     44.40 o
   4 -15   3       14.74       17.16     44.40 o
   5 -15   3      120.47      139.39     50.87 o
   0 -14   3       21.47       37.93     38.96 o
   1 -14   3      214.71      284.54     54.25 o
   2 -14   3      154.06      161.33     54.81 o
   3 -14   3       80.68      134.04     45.34 o
   4 -14   3      468.78      448.08     54.67 o
   5 -14   3       12.62        0.00     39.90 o
   6 -14   3        3.51       78.28     37.86 o
   7 -14   3      242.15      246.52     38.80 o
  -2 -13   3       13.20       14.07     37.13 o
  -1 -13   3       34.52      155.56     44.73 o
   0 -13   3      175.21      191.34     50.17 o
   1 -13   3      143.52      109.10     38.77 o
   2 -13   3      315.83      267.99     25.74 o
   3 -13   3       40.75       29.21     38.26 o
   4 -13   3      445.25      494.59     52.84 o
   5 -13   3      440.40      393.32     47.40 o
   6 -13   3       24.29       12.80     39.92 o
   7 -13   3      197.54      215.56     31.73 o
   8 -13   3      685.21      745.45     47.56 o
  -3 -12   3      554.36      667.12     75.30 o
  -2 -12   3      297.17      332.08     51.20 o
  -1 -12   3      243.38      186.85     27.50 o
   0 -12   3     1141.91     1107.98     70.09 o
   1 -12   3      100.82      155.51     26.04 o
   2 -12   3      289.70      300.42     33.55 o
   3 -12   3      261.85      239.96     41.35 o
   4 -12   3       45.26       70.47     45.95 o
   5 -12   3       12.80        4.53     44.66 o
   6 -12   3        1.39       15.23     24.33 o
   7 -12   3       12.61       19.74     45.64 o
   8 -12   3       81.99       87.50     30.16 o
   9 -12   3       21.81       49.69     38.66 o
  -4 -11   3       83.68       97.33     44.26 o
  -3 -11   3       38.34       91.24     50.59 o
  -2 -11   3       98.92       71.26     30.10 o
  -1 -11   3       60.10       78.77     38.96 o
   0 -11   3      624.23      538.23     39.57 o
   1 -11   3     1557.27     1626.70     65.32 o
   2 -11   3      908.05      942.90     65.40 o
   3 -11   3      611.81      564.45     33.61 o
   4 -11   3     1910.28     1903.31     80.30 o
   5 -11   3        0.40       21.12     20.04 o
   6 -11   3     1028.59     1146.56     70.37 o
   7 -11   3      634.34      573.49     60.65 o
   8 -11   3        1.84       58.70     44.49 o
   9 -11   3      526.89      547.47     69.34 o
  -5 -10   3        1.00       33.52     35.49 o
  -4 -10   3     1204.05     1167.99     84.06 o
  -3 -10   3      622.85      776.55     71.69 o
  -2 -10   3       48.37       44.21     39.20 o
  -1 -10   3     1114.68     1104.23     83.22 o
   0 -10   3      300.76      293.30     26.63 o
   1 -10   3      601.75      682.84     49.63 o
   2 -10   3      675.72      676.87     33.02 o
   3 -10   3      276.91      273.43     32.19 o
   4 -10   3      484.06      411.02     19.34 o
   5 -10   3      611.65      568.20     23.32 o
   6 -10   3        7.95       41.86     74.34 o
   7 -10   3        7.73        8.20     44.07 o
   8 -10   3        0.17       33.30     19.18 o
   9 -10   3       97.66       22.22     46.51 o
  -6  -9   3      214.08      252.99     58.79 o
  -5  -9   3       27.48       11.91     61.56 o
  -4  -9   3       10.21        0.00     40.70 o
  -3  -9   3      352.52      347.32     45.95 o
  -2  -9   3      218.26      196.40     41.31 o
  -1  -9   3      260.72      223.50     32.40 o
   0  -9   3     2298.09     2279.60     59.84 o
   1  -9   3      535.08      508.04     24.49 o
   2  -9   3     1623.93     1740.78     87.86 o
   3  -9   3     3382.01     3533.93     80.69 o
   4  -9   3      184.08      162.54     13.76 o
   5  -9   3     1040.54     1049.66     34.03 o
   6  -9   3     1677.44     1644.67     92.22 o
   7  -9   3      144.13      187.62     23.86 o
   8  -9   3     1500.94     1497.04     59.93 o
  -6  -8   3       36.56       65.36    106.57 o
  -5  -8   3      621.18      659.15     64.04 o
  -4  -8   3      290.92      447.37     60.95 o
  -3  -8   3       52.34       56.17     27.10 o
  -2  -8   3     2220.27     2275.64    105.40 o
  -1  -8   3     1409.35     1482.00     62.08 o
   0  -8   3      144.01      144.99     12.81 o
   1  -8   3     2522.36     2549.81     81.61 o
   2  -8   3      731.16      665.23     64.98 o
   3  -8   3      695.66      688.84     19.92 o
   4  -8   3      325.28      285.06     16.23 o
   5  -8   3       28.13       84.31     50.64 o
   6  -8   3       47.86       45.40     18.44 o
   7  -8   3        5.44       13.22     25.34 o
   8  -8   3       67.18       84.33     22.68 o
   9  -8   3      150.01       96.78     29.62 o
  10  -8   3      118.79      109.66     45.97 o
  -7  -7   3       13.90       75.44     55.04 o
  -6  -7   3       36.90      112.57     43.60 o
  -5  -7   3       57.50       38.06     31.53 o
  -4  -7   3      649.66      556.94     44.26 o
  -3  -7   3     1053.63     1082.10     60.67 o
  -2  -7   3      122.28      105.30     33.43 o
  -1  -7   3     1368.67     1279.91     63.58 o
   0  -7   3      898.87      907.95     23.65 o
   1  -7   3      648.81      618.40     49.89 o
   2  -7   3     8897.85     9122.28    177.85 o
   3  -7   3      229.08      171.39      8.95 o
   4  -7   3     6267.61     6224.18    229.17 o
   5  -7   3     3194.99     3054.92     90.74 o
   6  -7   3      579.76      563.62     29.21 o
   7  -7   3     1047.79     1082.01    160.49 o
   8  -7   3     1129.10     1209.80     50.35 o
   9  -7   3      444.19      480.65     68.55 o
  10  -7   3      495.87      498.34     65.54 o
  -8  -6   3      715.77      803.46     89.69 o
  -7  -6   3      194.89      326.13     59.68 o
  -6  -6   3      544.90      586.06     75.72 o
  -5  -6   3      305.23      347.75     70.54 o
  -4  -6   3        8.75        0.00     32.40 o
  -3  -6   3     5703.40     5700.90    214.22 o
  -2  -6   3      382.00      331.29     26.71 o
  -1  -6   3       21.39        0.00     17.02 o
   0  -6   3      299.88      298.69     18.85 o
   1  -6   3        6.80       29.48     14.29 o
   2  -6   3       97.17      100.47      8.72 o
   3  -6   3      226.23      247.10     43.49 o
   4  -6   3     1283.24     1259.78     34.91 o
   5  -6   3       31.44       49.26     14.91 o
   6  -6   3      122.83      128.10     19.88 o
   7  -6   3        0.47        5.94     21.11 o
   8  -6   3       70.11       93.74     73.82 o
   9  -6   3      732.53      666.97     34.42 o
  10  -6   3       93.20       81.74     30.91 o
  -8  -5   3       17.18       75.81     39.48 o
  -7  -5   3       34.42       43.56     34.23 o
  -6  -5   3      203.31      168.21     12.90 o
  -5  -5   3      141.62      165.78     14.53 o
  -4  -5   3     1063.10     1195.09     62.31 o
  -3  -5   3      399.27      394.61     24.06 o
  -2  -5   3     1718.57     1452.51     50.65 o
  -1  -5   3      723.60      685.12     30.00 o
   0  -5   3     1572.44     1802.01     84.56 o
   1  -5   3     5399.90     5585.22    113.27 o
   2  -5   3     2725.22     2769.87     74.04 o
   3  -5   3     5369.79     5439.51    128.81 o
   4  -5   3     7114.36     7092.07    182.76 o
   5  -5   3      100.65       77.85     16.65 o
   6  -5   3     1365.20     1295.47     79.52 o
   7  -5   3     1655.79     1612.27     89.88 o
   8  -5   3        5.35       21.75     47.68 o
   9  -5   3      362.87      313.83     53.02 o
  -9  -4   3      660.91      568.10     77.03 o
  -8  -4   3       44.33        0.00     46.98 o
  -7  -4   3      276.56      277.28     51.10 o
  -6  -4   3      122.85      106.67     16.60 o
  -5  -4   3      242.07      272.85     17.76 o
  -4  -4   3     1058.91      953.96     50.35 o
  -3  -4   3       91.00       87.71     21.44 o
  -2  -4   3       80.29      148.36     19.30 o
  -1  -4   3     1178.00     1239.33     48.53 o
   0  -4   3       64.71       87.67     22.22 o
   1  -4   3      130.95      139.71     19.09 o
   2  -4   3     1157.79     1125.95     39.37 o
   3  -4   3      808.74      825.67     35.31 o
   4  -4   3       11.28        0.00     21.17 o
   5  -4   3      262.89      320.41     41.91 o
   6  -4   3       64.46       99.21     39.66 o
   7  -4   3       62.00       20.82     46.79 o
   8  -4   3      797.92      696.33     67.23 o
   9  -4   3        0.53        0.00     53.26 o
  -9  -3   3        7.31       68.92     45.95 o
  -7  -3   3       11.18       59.64     56.50 o
  -6  -3   3      309.78      357.37    193.31 o
  -5  -3   3      844.67      773.66     29.28 o
  -4  -3   3       42.11       83.38     40.58 o
  -3  -3   3       54.03       80.21     31.04 o
  -2  -3   3      253.50      152.87     14.51 o
  -1  -3   3     4741.68     5196.17    201.89 o
   0  -3   3    11153.09    11289.41    473.02 o
   1  -3   3     3541.76     3452.45    193.87 o
   2  -3   3      424.91      558.78     41.16 o
   3  -3   3      529.59      454.81     40.44 o
   4  -3   3      867.67      965.13     50.78 o
   5  -3   3     2478.56     2420.94    130.95 o
   6  -3   3     2094.88     2103.06    102.40 o
   7  -3   3       11.60      120.02     46.56 o
   8  -3   3      172.71      141.67     23.62 o
   9  -3   3      293.43      302.27     66.15 o
 -10  -2   3      855.58     1057.16     92.55 o
  -9  -2   3      111.32      115.99     53.31 o
  -8  -2   3      856.89      909.00     69.34 o
  -7  -2   3      582.60      579.96     48.20 o
  -6  -2   3      118.58       97.25     68.17 o
  -5  -2   3     2545.25     2490.37     76.49 o
  -4  -2   3      249.00      254.69     33.28 o
  -3  -2   3      497.51      536.05     22.89 o
  -2  -2   3     1255.81     1342.58     75.65 o
  -1  -2   3     2489.63     2450.49     57.23 o
   0  -2   3      117.01       93.97      6.51 o
   1  -2   3      976.54      839.98     53.50 o
   2  -2   3       58.98       54.84     13.22 o
   3  -2   3      112.69      166.48     27.17 o
   4  -2   3      185.91      168.84     20.33 o
   5  -2   3      348.77      384.92     48.90 o
   6  -2   3      197.54      337.24     53.82 o
   7  -2   3      565.01      485.55     26.43 o
   8  -2   3      163.93      322.00     61.14 o
   9  -2   3      538.49      621.36     75.95 o
 -10  -1   3      105.21      118.15     54.95 o
  -9  -1   3        7.37        0.00     29.21 o
  -8  -1   3       53.53       75.34     40.84 o
  -7  -1   3      729.08      635.66     54.43 o
  -6  -1   3     3558.85     3740.14     91.25 o
  -5  -1   3      709.19      719.11     44.34 o
  -4  -1   3      845.14      782.57     33.13 o
  -3  -1   3      893.05      959.58     30.70 o
  -2  -1   3     1519.46     1713.95     38.90 o
  -1  -1   3     1215.25     1098.09     20.34 o
   0  -1   3     9218.55     8686.19    221.36 o
   1  -1   3     1687.80     1605.89     49.92 o
   2  -1   3     2317.74     1959.97     61.42 o
   3  -1   3      935.17      947.21     63.36 o
   4  -1   3      217.49      247.18     68.55 o
   5  -1   3     1702.89     1687.99     84.91 o
   6  -1   3       14.09       25.65     41.02 o
   7  -1   3      394.98      660.23     70.33 o
   8  -1   3      140.97       85.05     51.67 o
   9  -1   3       10.99       47.40     63.53 o
 -10   0   3      143.18      203.53     63.01 o
  -9   0   3      483.27      575.79     59.31 o
  -8   0   3      698.25      654.89     55.37 o
  -7   0   3      734.38      699.47     53.26 o
  -6   0   3     2169.58     2289.74     49.56 o
  -5   0   3     4023.24     3949.15     67.78 o
  -4   0   3      315.67      313.07     13.07 o
  -3   0   3      513.82      503.13     12.03 o
  -2   0   3        7.06        6.01      7.37 o
  -1   0   3      205.78      176.83     10.68 o
   0   0   3      148.49      123.21     15.00 o
   1   0   3       26.18       17.57     27.01 o
   2   0   3      627.58      740.08     31.84 o
   3   0   3      250.29      247.29     23.44 o
   4   0   3      369.12      417.70     44.35 o
   5   0   3       93.61       68.69     37.93 o
   6   0   3      455.46      574.43     59.12 o
   7   0   3       54.17       26.35     36.48 o
   8   0   3      701.38      604.48     78.77 o
 -11   1   3        4.20        0.00     70.47 o
 -10   1   3        3.43       19.55     42.15 o
  -9   1   3        2.77       27.90     37.23 o
  -8   1   3       69.17      128.21     78.25 o
  -7   1   3     1421.20     1490.64     46.03 o
  -6   1   3     1995.90     1938.18     49.96 o
  -5   1   3     4076.47     4391.95     70.07 o
  -4   1   3    16975.76    17291.97    252.67 o
  -3   1   3      248.03      176.41      8.11 o
  -2   1   3     2751.13     2539.36     31.96 o
  -1   1   3     1081.03     1019.83     19.32 o
   0   1   3     5067.87     5302.90     95.19 o
   1   1   3    21000.19    21508.09    417.16 o
   2   1   3      181.86      287.75     90.41 o
   3   1   3      119.96       80.76     16.15 o
   4   1   3      605.31      584.29     21.30 o
   5   1   3      383.02      435.93     52.00 o
   6   1   3       28.16       69.95     54.76 o
   7   1   3      263.29      245.63     56.64 o
   8   1   3       45.50      105.96     79.70 o
 -11   2   3       74.69      111.87     50.87 o
 -10   2   3      566.66      467.30     45.06 o
  -9   2   3     1679.73     1620.53    117.07 o
  -8   2   3       14.45       88.28     26.56 o
  -7   2   3       81.72      127.26     25.87 o
  -6   2   3       18.46       37.57     17.08 o
  -5   2   3      198.07      214.78     15.34 o
  -4   2   3     1781.21     1887.14     26.46 o
  -3   2   3      118.73       98.57      5.44 o
  -2   2   3      133.31      149.54      4.84 o
  -1   2   3       28.62       11.73      5.05 o
   0   2   3      578.03      478.04     17.58 o
   1   2   3     1226.92     1180.48     37.33 o
   2   2   3     1919.67     1909.02     39.78 o
   3   2   3       34.87       17.83     29.14 o
   4   2   3      404.37      491.30     51.01 o
   5   2   3      154.28      174.79     33.52 o
   6   2   3       58.82      100.38     36.52 o
   7   2   3      465.70      605.28     73.94 o
 -11   3   3      274.28      261.90     59.71 o
 -10   3   3      179.52      201.71     32.99 o
  -9   3   3      158.40      162.75     19.25 o
  -8   3   3     1915.41     1812.50     98.74 o
  -7   3   3      380.35      406.67     22.96 o
  -6   3   3      871.23      845.14     22.05 o
  -5   3   3     8137.78     8453.87    168.94 o
  -4   3   3     1130.14     1143.32     21.46 o
  -3   3   3     9617.33     9369.83    114.27 o
  -2   3   3      747.62      693.82     15.19 o
  -1   3   3     3397.15     3482.81     46.13 o
   0   3   3    11640.34    11436.99    191.32 o
   1   3   3     8585.91     9104.42    160.82 o
   2   3   3       92.69      131.36     23.80 o
   3   3   3     4344.24     4449.97    190.73 o
   4   3   3      150.13      164.14     44.87 o
   5   3   3        2.89       18.33     39.71 o
   6   3   3      389.98      423.04     62.08 o
   7   3   3       24.24       99.58     65.03 o
 -11   4   3        9.29       63.72     33.53 o
 -10   4   3     1520.62     1561.53     63.89 o
  -9   4   3      870.59      821.63     44.38 o
  -8   4   3      108.99      109.76     28.41 o
  -7   4   3      678.26      653.80     32.74 o
  -6   4   3       32.17       22.58      7.95 o
  -5   4   3     2978.28     3107.08     64.00 o
  -4   4   3     1360.39     1455.09     24.50 o
  -3   4   3        8.44       41.73     13.34 o
  -2   4   3      391.63      374.08     13.59 o
  -1   4   3      131.46      132.33     12.85 o
   0   4   3       24.58        5.65     13.55 o
   1   4   3       68.50       52.02     15.10 o
   2   4   3      761.78      855.27     50.31 o
   3   4   3      720.58      520.14     41.02 o
   4   4   3      755.36      617.19     64.56 o
   5   4   3       92.44      134.00     45.01 o
   6   4   3      168.16      156.31     63.34 o
 -11   5   3      104.31      131.35     26.74 o
 -10   5   3        0.94        2.71     38.00 o
  -9   5   3     1373.48     1384.74     52.39 o
  -8   5   3      127.55      115.04     15.71 o
  -7   5   3      926.94      936.21     43.89 o
  -6   5   3     8121.61     8183.45    150.21 o
  -5   5   3     1446.33     1503.33     49.88 o
  -4   5   3     8983.61     8888.61    107.41 o
  -3   5   3     5649.07     5998.02     76.90 o
  -2   5   3        3.33       25.68     21.68 o
  -1   5   3     7899.21     8003.37    211.21 o
   0   5   3     2138.06     2315.30     42.67 o
   1   5   3        2.02       20.93     15.46 o
   2   5   3     1749.23     1691.22     88.94 o
   3   5   3      598.56      597.92     55.65 o
   4   5   3      243.65      232.41     51.43 o
   5   5   3      675.77      631.82     60.72 o
   6   5   3       52.97       58.47     49.23 o
 -11   6   3      275.89      263.79     36.06 o
 -10   6   3       76.72       65.88     21.90 o
  -9   6   3       14.19       23.05     18.37 o
  -8   6   3      497.67      499.88     21.61 o
  -7   6   3      108.44      132.21     20.22 o
  -6   6   3      305.02      340.07     16.30 o
  -5   6   3       57.22      108.35     11.75 o
  -4   6   3      298.81      295.50     10.02 o
  -3   6   3      200.17      213.68     20.43 o
  -2   6   3      381.08      398.53     12.49 o
  -1   6   3       80.69       76.68      8.88 o
   0   6   3      274.84      263.91     15.47 o
   1   6   3      160.60      138.94     31.59 o
   2   6   3      465.00      506.21     69.39 o
   3   6   3      854.34      752.87     65.17 o
   4   6   3      399.75      315.58     51.57 o
   5   6   3      268.51      385.16     75.20 o
 -11   7   3      123.75      182.37     46.71 o
 -10   7   3      289.89      266.95     38.01 o
  -9   7   3       43.84      107.07     48.67 o
  -8   7   3      467.51      411.50     20.05 o
  -7   7   3     4335.73     4483.36    133.58 o
  -6   7   3     2873.33     2842.32    105.83 o
  -5   7   3     1178.61     1145.04     50.74 o
  -4   7   3     1746.90     1788.19     79.98 o
  -3   7   3       15.43        0.00      9.30 o
  -2   7   3     7547.18     7371.83    169.13 o
  -1   7   3     3389.59     3406.23     84.87 o
   0   7   3     1241.33     1189.71     38.92 o
   1   7   3     1867.54     1711.65     49.20 o
   2   7   3      839.37      634.63     52.89 o
   4   7   3      428.52      237.05     65.97 o
 -11   8   3       91.09      118.50     24.76 o
 -10   8   3        6.56       26.52     19.23 o
  -9   8   3      552.58      611.87     81.73 o
  -8   8   3       71.01      123.10     17.27 o
  -7   8   3       80.14       79.67     13.31 o
  -6   8   3       48.06       92.75     16.86 o
  -5   8   3      103.50      108.60     11.38 o
  -4   8   3        0.17        3.50      9.60 o
  -3   8   3      378.46      389.45     16.43 o
  -2   8   3      121.05      314.05    434.97 o
  -1   8   3      957.81      895.11     28.79 o
   0   8   3     1321.26     1217.57     84.52 o
   1   8   3      352.87      346.44     53.17 o
   2   8   3     1359.97     1255.99     84.67 o
   3   8   3      100.15      100.71     50.35 o
   4   8   3       37.28       46.13     75.91 o
 -11   9   3      297.94      290.15     47.66 o
 -10   9   3        2.11       49.71     22.12 o
  -9   9   3      633.09      646.53     51.12 o
  -8   9   3      968.19      946.00     33.02 o
  -7   9   3      116.88      106.47     12.86 o
  -6   9   3      611.46      580.06     22.22 o
  -5   9   3      813.08      835.84     25.37 o
  -4   9   3      117.90      125.33     12.28 o
  -3   9   3      427.38      407.04     32.83 o
  -2   9   3      921.40      932.69     34.58 o
  -1   9   3       26.43       33.27     27.98 o
   0   9   3     1872.99     1948.51    106.55 o
   1   9   3     1036.29      994.45    113.60 o
   2   9   3        3.16       54.15     51.06 o
   3   9   3      207.41      195.60     68.26 o
 -11  10   3        0.07       54.06     37.12 o
 -10  10   3      123.03       79.32     30.18 o
  -9  10   3       77.48      113.04     43.01 o
  -8  10   3        4.24       17.57     19.57 o
  -7  10   3        0.66        4.60     16.60 o
  -6  10   3        2.63        0.00     15.94 o
  -5  10   3        1.26       73.60     69.02 o
  -4  10   3       56.49      113.55     53.08 o
  -3  10   3      384.66      406.10     82.82 o
  -2  10   3       58.61       96.31     38.18 o
  -1  10   3       83.44      100.19     23.59 o
   0  10   3      491.51      474.50     43.56 o
   1  10   3      906.48     1074.41     77.17 o
   2  10   3      188.86      188.90     75.77 o
 -10  11   3        0.52       41.78     40.35 o
  -9  11   3      210.92      189.90     35.67 o
  -8  11   3        2.34       50.31     64.56 o
  -7  11   3      327.13      297.54     31.63 o
  -6  11   3     2250.97     2315.09     61.13 o
  -5  11   3      800.75      795.58     39.36 o
  -4  11   3      324.19      276.44     24.35 o
  -3  11   3       88.03      125.11     20.33 o
  -2  11   3      194.10      199.49     36.27 o
  -1  11   3      474.28      383.81     54.57 o
   0  11   3       48.08       49.62     31.49 o
   1  11   3        3.75        0.00     33.76 o
  -9  12   3        0.40       99.76     32.21 o
  -8  12   3        8.51       15.01     68.85 o
  -7  12   3       35.55       48.85     33.32 o
  -6  12   3       92.28       60.63     19.43 o
  -5  12   3      534.86      511.67     31.70 o
  -4  12   3        1.09        3.27     21.53 o
  -3  12   3      224.74      192.75     22.90 o
  -2  12   3       45.12       33.64     22.18 o
  -1  12   3        2.75       47.12     27.01 o
  -8  13   3      240.38      194.26     80.97 o
  -7  13   3      426.33      388.47     41.38 o
  -6  13   3       36.18       39.53     24.58 o
  -5  13   3        7.56       27.71     87.35 o
  -4  13   3      166.95      147.98     36.17 o
  -3  13   3        8.28        0.00     26.08 o
   2 -15   4       40.37       52.70     45.57 o
   3 -15   4      105.55      142.76     54.29 o
   4 -15   4        5.35      164.38     70.61 o
   5 -15   4       65.04      106.10     56.12 o
   0 -14   4        9.12       80.08     59.54 o
   1 -14   4       90.15       98.97     31.65 o
   2 -14   4        5.38        8.06     32.30 o
   3 -14   4        1.44        0.00     36.15 o
   5 -14   4       34.14        0.00     41.02 o
   6 -14   4       91.31       95.22     44.49 o
   7 -14   4      336.87      364.67     54.62 o
  -2 -13   4        0.76        0.00     51.48 o
  -1 -13   4      254.32      200.20     54.15 o
   0 -13   4      103.62      157.67     47.12 o
   1 -13   4      304.90      308.83     59.97 o
   2 -13   4      507.02      548.93     48.34 o
   3 -13   4       40.68       82.38     38.16 o
   4 -13   4        1.34       55.93     44.73 o
   5 -13   4       66.10       66.11     41.31 o
   6 -13   4      193.20      171.75     28.27 o
   7 -13   4        0.62        9.28     42.24 o
   8 -13   4       97.65       77.03     54.71 o
  -3 -12   4       38.67        0.00     32.82 o
  -2 -12   4       23.61       74.69     53.50 o
  -1 -12   4       27.03        2.65     24.70 o
   0 -12   4      342.38      272.01     52.98 o
   1 -12   4        1.03        0.00     36.99 o
   2 -12   4      248.93      267.57     44.12 o
   3 -12   4     1104.23     1108.59     86.74 o
   4 -12   4        3.21        0.00     34.79 o
   5 -12   4      102.51      117.02     24.63 o
   6 -12   4      228.39      252.20     28.23 o
   7 -12   4       40.30       33.37     26.91 o
   8 -12   4      283.96      281.45     50.64 o
  -4 -11   4      453.17      557.32     65.92 o
  -3 -11   4       40.60       48.76     40.79 o
  -2 -11   4      302.52      364.29     58.56 o
  -1 -11   4      165.69      220.02     53.31 o
   0 -11   4       40.63      126.21     33.57 o
   1 -11   4     1847.15     1959.97     59.47 o
   2 -11   4      311.93      385.39     44.07 o
   3 -11   4       11.73       13.53     15.41 o
   4 -11   4      252.86      230.04     16.52 o
   5 -11   4      183.86      215.11     25.64 o
   6 -11   4       97.47       73.38     23.93 o
   7 -11   4       60.51       71.01     34.06 o
   9 -11   4       14.73       54.29     56.31 o
  -5 -10   4       32.41        0.00     51.01 o
  -4 -10   4        2.57        0.00     49.28 o
  -3 -10   4      165.61      106.62     34.88 o
  -2 -10   4       53.08       20.21     35.35 o
  -1 -10   4      858.40      798.23     39.60 o
   0 -10   4      632.38      669.96     25.32 o
   1 -10   4      372.57      438.76     26.39 o
   2 -10   4     2567.94     2608.71    131.84 o
   3 -10   4      735.27      602.55     31.17 o
   4 -10   4      392.59      400.06     24.07 o
   5 -10   4     2092.42     2008.84     77.74 o
   6 -10   4      162.25      196.33     35.30 o
   7 -10   4      991.88     1022.32     67.75 o
   8 -10   4      516.48      546.16     62.97 o
   9 -10   4      217.10      193.26     52.60 o
  -6  -9   4      367.95      527.69     79.09 o
  -5  -9   4      880.85     1143.14     82.89 o
  -4  -9   4        3.60        0.00     43.51 o
  -3  -9   4     1601.17     1655.50     90.16 o
  -2  -9   4     1699.70     1687.90     87.11 o
  -1  -9   4      150.83      209.64     29.82 o
   0  -9   4     1330.93     1405.75     38.90 o
   1  -9   4      601.13      611.52     32.05 o
   2  -9   4     1071.93     1053.34     42.13 o
   3  -9   4      559.31      619.58     19.42 o
   4  -9   4        4.42       13.28     21.88 o
   5  -9   4       25.41       21.67     21.74 o
   6  -9   4       86.15      142.95     45.57 o
   7  -9   4      325.44      346.04     27.58 o
   8  -9   4        8.37        0.00     53.07 o
   9  -9   4        3.52       78.48     46.88 o
  -7  -8   4       16.24        6.00     58.09 o
  -6  -8   4        7.37       86.55     39.81 o
  -5  -8   4      303.63      250.74     47.59 o
  -4  -8   4       77.29      184.77     54.62 o
  -3  -8   4       18.29       27.05     39.10 o
  -2  -8   4     1650.39     1481.70     76.00 o
  -1  -8   4     1806.72     2022.53    166.96 o
   0  -8   4      122.13      115.56     11.13 o
   1  -8   4     1644.64     1821.21    147.50 o
   2  -8   4      641.01      596.05     25.49 o
   3  -8   4     4247.41     4273.27     80.97 o
   4  -8   4     4124.30     4265.95    191.02 o
   5  -8   4      962.31      834.27     55.51 o
   6  -8   4       84.49       66.01     17.55 o
   7  -8   4     1911.68     1869.65     81.34 o
   8  -8   4       53.18       41.80     25.69 o
   9  -8   4      491.67      556.29     71.87 o
  -7  -7   4      402.99      347.42     60.62 o
  -6  -7   4      726.26      730.74     64.23 o
  -5  -7   4       25.81       17.96     43.88 o
  -4  -7   4     1639.04     1615.08     89.13 o
  -3  -7   4     3055.97     3551.56    145.62 o
  -2  -7   4     1107.15      994.75     64.79 o
  -1  -7   4      493.69      575.65     50.21 o
   0  -7   4      632.89      654.27     19.35 o
   1  -7   4      304.30      362.14     30.92 o
   2  -7   4     1495.94     1550.68     52.63 o
   3  -7   4       64.14       94.91     28.65 o
   4  -7   4      189.18      169.30     46.28 o
   5  -7   4       29.37       37.65     35.07 o
   6  -7   4      150.77      202.00    100.45 o
   7  -7   4      393.17      380.99     30.74 o
   8  -7   4      199.00      229.58     31.52 o
   9  -7   4       85.42       11.35     55.70 o
  -8  -6   4       31.97       93.21     61.47 o
  -7  -6   4        0.32       17.30     34.65 o
  -6  -6   4      153.24      116.60     15.85 o
  -5  -6   4      101.48      168.64     46.18 o
  -4  -6   4      184.44      249.24     37.18 o
  -3  -6   4     3496.25     3541.62    140.28 o
  -2  -6   4     2200.96     2162.96     69.65 o
  -1  -6   4      312.14      311.58     29.61 o
   0  -6   4     6781.58     6916.71    277.62 o
   1  -6   4     2142.97     2053.38    124.22 o
   2  -6   4     5464.51     5864.60    122.40 o
   3  -6   4     8663.61     8717.23    841.72 o
   4  -6   4        3.90        0.00      9.16 o
   5  -6   4     1475.18     1457.68     51.90 o
   6  -6   4     2480.57     2616.09    144.50 o
   7  -6   4       17.30       72.81     68.01 o
   8  -6   4      805.11      807.80     48.83 o
   9  -6   4      106.78      189.23     72.53 o
  -9  -5   4      184.94      220.12     67.19 o
  -8  -5   4      140.58      163.21     53.73 o
  -7  -5   4      150.98      197.01     48.24 o
  -6  -5   4      246.77      228.19     36.99 o
  -5  -5   4      518.64      546.26     34.04 o
  -4  -5   4     1360.83     1329.13     93.21 o
  -3  -5   4      340.37      364.85     73.91 o
  -2  -5   4     1131.91     1009.29     39.25 o
  -1  -5   4     6741.74     7170.81    371.02 o
   0  -5   4      975.66     1037.13     47.63 o
   1  -5   4      372.64      421.10     26.30 o
   2  -5   4      689.56      597.37     43.81 o
   3  -5   4      235.28      220.02     16.29 o
   4  -5   4       23.33        0.00     14.82 o
   5  -5   4        0.09       11.49     29.30 o
   6  -5   4        9.84       11.49     47.03 o
   7  -5   4     1276.17     1291.77     84.77 o
   8  -5   4        0.98       26.02     50.96 o
   9  -5   4       28.95        0.00     57.86 o
  -9  -4   4       30.11      121.81     42.67 o
  -8  -4   4      239.56      207.93     41.59 o
  -7  -4   4       37.99       72.30     43.37 o
  -6  -4   4      510.71      524.52     19.53 o
  -5  -4   4       30.09       53.77     39.22 o
  -4  -4   4      656.20      667.81     33.57 o
  -3  -4   4       15.54        1.50     36.69 o
  -2  -4   4      117.82      194.55     50.05 o
  -1  -4   4    12083.84    12395.92    437.58 o
   0  -4   4     6888.88     6970.17    219.35 o
   1  -4   4      136.61      169.93     26.54 o
   2  -4   4     5838.19     6325.95    408.53 o
   3  -4   4     2031.71     1975.66    184.07 o
   4  -4   4     1767.72     1648.56     76.89 o
   5  -4   4     7381.62     7288.93    269.77 o
   6  -4   4       44.36      183.27     58.65 o
   7  -4   4     1902.30     2144.65    123.54 o
   8  -4   4     1036.80      994.05     75.86 o
   9  -4   4        5.56      109.05     60.72 o
 -10  -3   4      176.28      189.51     43.74 o
  -9  -3   4      311.66      262.60     57.57 o
  -8  -3   4      108.29      206.86    103.43 o
  -7  -3   4      308.92      260.40     22.83 o
  -6  -3   4     2655.38     2433.22     85.51 o
  -5  -3   4     1151.96     1163.49     42.07 o
  -4  -3   4      378.67      444.41     50.54 o
  -3  -3   4      216.09      354.05     33.78 o
  -2  -3   4     2638.00     2602.86     78.51 o
  -1  -3   4      307.68      289.11     11.92 o
   0  -3   4      424.83      417.87     48.43 o
   1  -3   4      222.92      310.62     48.92 o
   2  -3   4       59.41      117.10     37.55 o
   3  -3   4      174.10      180.55     23.97 o
   4  -3   4        6.91        0.00     31.46 o
   5  -3   4        6.48       23.07     37.74 o
   6  -3   4      870.10      786.16     60.72 o
   7  -3   4       47.18       84.20     46.79 o
   8  -3   4       52.74        0.00     60.86 o
   9  -3   4      244.55      361.06     95.13 o
 -10  -2   4       32.64       84.63     52.23 o
  -9  -2   4       50.90      205.64     56.68 o
  -8  -2   4      145.96      107.93     32.49 o
  -7  -2   4     1963.63     1837.28    143.87 o
  -6  -2   4      187.73      201.84     26.86 o
  -5  -2   4      135.27       97.60     13.86 o
  -4  -2   4      103.50      142.36     12.44 o
  -3  -2   4      502.82      595.63     67.87 o
  -2  -2   4     3613.40     3958.69     83.32 o
  -1  -2   4     2566.71     2548.37     43.01 o
   0  -2   4     1555.25     1551.39     56.53 o
   1  -2   4     7505.45     6517.51    241.57 o
   2  -2   4     1934.93     1829.00     59.59 o
   3  -2   4      548.11      531.56     27.47 o
   4  -2   4     2783.26     2561.31    108.30 o
   5  -2   4       40.29        0.00     37.60 o
   6  -2   4      487.40      650.62     68.64 o
   7  -2   4      628.05      506.73     64.00 o
   8  -2   4       12.47        0.00     53.26 o
 -10  -1   4      198.31      254.16     66.95 o
  -8  -1   4      187.92      228.56     40.88 o
  -7  -1   4      546.74      459.56     35.49 o
  -6  -1   4     4961.34     4774.43    143.03 o
  -5  -1   4      225.33      251.56     13.11 o
  -4  -1   4     1744.42     1841.07     42.65 o
  -3  -1   4        3.97        0.00     11.95 o
  -2  -1   4      213.74      179.80     10.71 o
  -1  -1   4       11.07        0.00      4.87 o
   0  -1   4       21.02        0.00      8.56 o
   1  -1   4       50.21       72.39     17.82 o
   2  -1   4       14.91       16.55     29.28 o
   3  -1   4      995.12     1014.46     86.60 o
   4  -1   4        0.58        0.00     31.27 o
   5  -1   4      831.12      883.82     65.45 o
   6  -1   4       51.14       68.03     43.27 o
   7  -1   4      450.31      449.39     63.48 o
   8  -1   4      673.11      704.11     92.64 o
 -11   0   4       28.91       59.12     55.00 o
 -10   0   4        4.47        0.00     28.22 o
  -9   0   4      103.06      134.18     40.88 o
  -8   0   4      582.75      558.07     44.02 o
  -7   0   4      158.82      211.10     53.72 o
  -6   0   4       66.16       72.95     10.28 o
  -5   0   4     2054.09     2070.04     43.72 o
  -4   0   4      306.07      321.30     13.20 o
  -3   0   4     5660.34     5722.45    103.36 o
  -2   0   4     2352.91     2048.56     33.30 o
  -1   0   4     2455.02     2426.60     41.12 o
   0   0   4      439.26      361.41     14.07 o
   1   0   4     2374.38     2505.68     71.91 o
   2   0   4     2104.53     2241.89     80.08 o
   3   0   4     1218.21     1083.41     59.40 o
   4   0   4      289.53      413.80     44.49 o
   5   0   4       20.94      111.07     43.18 o
   6   0   4      593.86      624.53     28.75 o
   7   0   4      200.05      126.07     58.98 o
   8   0   4      351.18      379.95     82.10 o
 -11   1   4      173.27      105.63     53.82 o
 -10   1   4      809.73      928.13     66.86 o
  -9   1   4       36.11        0.00     33.43 o
  -8   1   4       80.89      121.63     39.55 o
  -7   1   4      207.24      195.00     14.75 o
  -6   1   4      169.44      144.88     19.91 o
  -5   1   4      218.45      237.19      9.54 o
  -4   1   4     2879.64     2867.87     41.48 o
  -3   1   4      949.65      918.33     23.72 o
  -2   1   4      488.08      448.84      9.11 o
  -1   1   4      258.83      243.93      7.98 o
   0   1   4      121.00      168.40     14.12 o
   1   1   4      179.39      227.17     18.38 o
   2   1   4        0.74        8.60     15.01 o
   3   1   4       41.79       47.55     16.72 o
   4   1   4      107.18      107.43      9.52 o
   5   1   4      307.53      273.18     22.69 o
   6   1   4      163.27      204.28     49.79 o
   7   1   4     1153.26      974.87     86.22 o
 -11   2   4        7.45        4.13     27.85 o
 -10   2   4        4.83        0.00     27.99 o
  -9   2   4      806.62      741.58     54.20 o
  -8   2   4       75.42      118.67     47.59 o
  -7   2   4      983.72     1034.79     28.91 o
  -6   2   4      225.64      219.45     13.33 o
  -5   2   4      367.35      407.02     10.29 o
  -4   2   4     1757.70     1977.62     28.73 o
  -3   2   4     2213.83     1797.86     26.65 o
  -2   2   4     1844.04     1931.88     28.31 o
  -1   2   4       17.85       63.59      8.81 o
   0   2   4     7098.12     7372.45    114.94 o
   1   2   4     1271.25     1224.14     25.88 o
   2   2   4     3690.82     3445.81     70.18 o
   3   2   4      750.10      711.41     22.51 o
   4   2   4      143.29      113.20     15.64 o
   5   2   4      593.79      578.42     61.04 o
   6   2   4       69.11       44.63     42.62 o
   7   2   4      291.50      289.84     77.03 o
 -11   3   4      634.12      586.20     45.68 o
 -10   3   4      637.16      623.96     42.46 o
  -9   3   4       69.92      107.95     30.90 o
  -8   3   4     1097.50     1079.30     50.88 o
  -7   3   4        2.52       13.80     10.45 o
  -6   3   4     4420.64     4544.69     67.88 o
  -5   3   4       43.35       63.84      9.44 o
  -4   3   4       90.10      110.18      8.69 o
  -3   3   4      302.33      351.40     14.12 o
  -2   3   4       28.60       81.82      9.52 o
  -1   3   4       95.35      147.86     17.56 o
   0   3   4     1542.76     1581.18     43.24 o
   1   3   4       56.61       43.64      9.68 o
   2   3   4       40.20       81.09     13.03 o
   3   3   4      784.24      736.93     56.17 o
   4   3   4      147.47      204.65     35.63 o
   5   3   4      118.41      117.96     44.77 o
   6   3   4      491.90      415.73     63.06 o
 -11   4   4        6.08        0.00     35.66 o
 -10   4   4      845.89      850.59     42.57 o
  -9   4   4     1126.32     1061.33     72.41 o
  -8   4   4      110.72      232.91     28.53 o
  -7   4   4     3985.87     4014.41     93.67 o
  -6   4   4     4504.20     4591.58     76.92 o
  -5   4   4     6175.48     7093.36    117.71 o
  -4   4   4     1523.39     1424.08     23.75 o
  -3   4   4      336.54      355.47      8.96 o
  -2   4   4    12140.76    12081.44    188.88 o
  -1   4   4     8501.43     9060.18    121.12 o
   0   4   4       32.66       41.94      9.31 o
   1   4   4      432.34      345.57     23.82 o
   2   4   4      963.95     1102.02     66.58 o
   3   4   4      111.46      107.23     32.68 o
   4   4   4      639.81      642.23     57.29 o
   5   4   4      259.48      177.60     50.03 o
   6   4   4       58.35       92.88     65.31 o
 -12   5   4      634.15      629.40     48.24 o
 -11   5   4      191.51      186.20     31.55 o
 -10   5   4       50.89       60.93     21.54 o
  -9   5   4       70.69       79.46     14.36 o
  -8   5   4      767.30      756.08     29.24 o
  -7   5   4     1258.13     1328.27     40.75 o
  -6   5   4      455.96      452.65     21.38 o
  -5   5   4      428.12      460.10     13.52 o
  -4   5   4      815.59      867.47     15.47 o
  -3   5   4        1.41        8.29      6.68 o
  -2   5   4      112.43      138.44     12.56 o
  -1   5   4     1234.07     1186.90     29.27 o
   0   5   4       45.80       84.83     14.50 o
   1   5   4        0.84      112.24    134.89 o
   2   5   4      228.68      138.64     30.80 o
   3   5   4      314.46      299.59     36.99 o
   4   5   4      329.73      386.66     50.31 o
   5   5   4      623.98      575.13     70.80 o
 -12   6   4        3.03        0.00     45.43 o
 -11   6   4      301.02      297.09     38.12 o
 -10   6   4        3.90       33.52     18.94 o
  -9   6   4      308.30      252.56     27.16 o
  -8   6   4     1289.97     1251.76     48.17 o
  -7   6   4     4134.08     4309.96    183.54 o
  -6   6   4      785.57      916.66     29.68 o
  -5   6   4     1651.00     1599.70     31.20 o
  -4   6   4        2.96        0.00     11.16 o
  -3   6   4     4198.03     4099.48     92.12 o
  -2   6   4    10505.58    10755.66    331.60 o
  -1   6   4      181.97      264.41     17.56 o
   0   6   4     2028.92     1917.75     61.26 o
   1   6   4      740.76      730.79     59.17 o
   2   6   4        1.18        0.00     33.01 o
   3   6   4      502.39      463.60     63.90 o
   4   6   4      117.72      122.46     56.59 o
   5   6   4       32.66       80.17     54.48 o
 -11   7   4        3.03        0.00     19.43 o
 -10   7   4      172.57      159.07     23.14 o
  -9   7   4      222.53      186.17     18.76 o
  -8   7   4       27.44       45.20     14.10 o
  -7   7   4       12.43       16.89      8.99 o
  -6   7   4     1066.27     1028.32    169.06 o
  -5   7   4       52.90       53.55      8.32 o
  -4   7   4        8.84        3.33     11.75 o
  -3   7   4      177.59      142.05     13.09 o
  -2   7   4      342.15      324.61     21.65 o
  -1   7   4      629.38      632.09     21.63 o
   0   7   4      442.92      442.00     39.28 o
   1   7   4      471.62     1027.76    129.82 o
   2   7   4      134.32      170.52     37.23 o
   3   7   4       97.70       42.29     47.45 o
 -11   8   4       43.51      167.96     40.69 o
 -10   8   4      684.99      711.00     32.64 o
  -9   8   4     1426.44     1404.65     57.59 o
  -8   8   4      620.44      608.55     58.51 o
  -7   8   4      368.36      370.10     17.05 o
  -6   8   4     3327.50     3152.61    125.41 o
  -5   8   4      100.50      105.46     10.31 o
  -4   8   4      631.91      626.94     23.53 o
  -3   8   4     1488.05     1529.88     48.09 o
  -2   8   4       90.87      127.00     15.54 o
  -1   8   4     2902.45     2827.14     76.27 o
   0   8   4     1947.38     1820.00     92.50 o
   1   8   4        6.03      115.76     50.64 o
   2   8   4      721.25      976.05    162.74 o
   3   8   4      112.84      145.81     47.26 o
 -11   9   4      107.34      109.02     42.78 o
 -10   9   4      205.74      189.63     49.44 o
  -9   9   4       11.44       10.33     30.94 o
  -8   9   4       70.00       57.12     29.00 o
  -7   9   4        1.44       33.47     17.42 o
  -6   9   4        2.97        9.51     24.11 o
  -5   9   4       19.70       29.31     11.22 o
  -4   9   4       27.14       57.31     18.82 o
  -3   9   4        0.70        1.41     15.21 o
  -2   9   4       67.40       85.16     22.51 o
  -1   9   4       67.04       73.20     20.49 o
   0   9   4      960.54      873.51    104.86 o
   1   9   4     1048.85     1110.46    101.55 o
   2   9   4       16.62        0.00     48.99 o
 -11  10   4       48.70      124.57     38.78 o
 -10  10   4      339.19      298.44     42.17 o
  -9  10   4      308.53      265.95     37.76 o
  -8  10   4        2.57       13.34     29.86 o
  -7  10   4     1672.84     1625.10     53.18 o
  -6  10   4      943.85      925.83     34.51 o
  -5  10   4     1350.15     1334.52     40.25 o
  -4  10   4     1236.60     1234.63     39.16 o
  -3  10   4       33.99       62.14     23.55 o
  -2  10   4     1480.16     1398.17     48.23 o
  -1  10   4      895.02      831.85     37.79 o
   0  10   4        0.35        0.00     29.78 o
   1  10   4      341.00      354.40     61.79 o
 -10  11   4        1.69        0.00     27.00 o
  -9  11   4        1.79        0.00     65.45 o
  -8  11   4        4.23       41.10     53.47 o
  -7  11   4      117.32      179.84     38.11 o
  -6  11   4        7.31       15.47     16.12 o
  -5  11   4       43.62       42.68     24.48 o
  -4  11   4      292.91      296.41     26.04 o
  -3  11   4       95.28       86.83     18.47 o
  -2  11   4       75.91       90.72     24.82 o
  -1  11   4      427.48      363.85     58.91 o
   0  11   4      351.51      262.89     62.68 o
  -9  12   4      131.46      158.94     78.53 o
  -8  12   4      112.77      142.52     37.04 o
  -7  12   4       56.51       65.66     37.11 o
  -6  12   4      107.49      135.28     24.02 o
  -5  12   4      124.91      162.64     82.19 o
  -4  12   4      141.35      102.91     42.16 o
  -3  12   4      399.04      385.35     43.73 o
  -2  12   4      331.07      331.08     27.19 o
  -8  13   4        3.01       56.08     65.19 o
  -7  13   4        9.15      111.61     87.06 o
  -6  13   4       12.68       20.65     43.45 o
  -5  13   4       76.35       82.27     30.69 o
  -4  13   4        3.32        0.00     34.37 o
   2 -15   5       51.50       74.55     48.38 o
   3 -15   5      313.39      334.66     56.12 o
   4 -15   5      208.02      164.33     34.27 o
  -1 -14   5      144.90      207.14     69.72 o
   0 -14   5      123.57      178.40     61.51 o
   1 -14   5      320.26      443.62     69.06 o
   2 -14   5       12.52       52.18     42.15 o
   3 -14   5        3.13      100.15     46.04 o
   4 -14   5       63.38       75.91     45.57 o
   5 -14   5        0.42        9.24     29.82 o
   6 -14   5      107.58       56.96     49.74 o
  -2 -13   5        3.57        0.00     37.55 o
  -1 -13   5        2.68        0.00     35.87 o
   0 -13   5        0.60      119.56     56.21 o
   1 -13   5        2.17        0.00     46.46 o
   2 -13   5      138.14      152.98     48.99 o
   3 -13   5      394.22      503.35     60.20 o
   4 -13   5        3.42       81.49     35.63 o
   5 -13   5       11.78       70.37     44.49 o
   6 -13   5        0.26       46.74     43.65 o
   7 -13   5      580.27      537.63     77.27 o
  -3 -12   5      123.82      176.01     55.00 o
  -2 -12   5      216.21      256.93     56.87 o
  -1 -12   5        5.60        0.00     48.06 o
   0 -12   5      530.04      535.19     66.20 o
   1 -12   5      199.34      207.93     43.23 o
   2 -12   5      107.71       14.96     35.91 o
   3 -12   5      161.44      212.48     75.53 o
   4 -12   5      733.92      647.52     57.53 o
   5 -12   5      162.65      158.23     28.46 o
   6 -12   5       17.44       17.80     24.36 o
   7 -12   5      254.49      237.42     52.42 o
   8 -12   5        0.04        0.00     44.59 o
  -4 -11   5       57.87      147.83     41.40 o
  -3 -11   5      174.66      338.32     59.07 o
  -2 -11   5       76.13       78.20     44.68 o
  -1 -11   5        1.41        0.00     15.41 o
   0 -11   5      138.08      116.30     13.63 o
   1 -11   5      785.04      711.40     34.22 o
   2 -11   5      181.78      154.16     47.21 o
   3 -11   5      462.79      409.89     37.93 o
   4 -11   5      407.32      340.48     47.63 o
   5 -11   5      491.10      469.91     33.25 o
   6 -11   5      584.16      570.68     36.15 o
   7 -11   5      214.81      219.02     32.12 o
   8 -11   5       62.26       63.81     57.76 o
  -5 -10   5       38.48      173.15     82.14 o
  -4 -10   5      611.75      580.57     51.39 o
  -3 -10   5      348.93      436.07     46.13 o
  -2 -10   5       34.21       21.33     42.67 o
  -1 -10   5     1486.12     1497.53     63.87 o
   0 -10   5      309.00      384.30     42.31 o
   1 -10   5     1057.42     1105.07     43.28 o
   2 -10   5      119.04      104.76     20.14 o
   3 -10   5       39.04       20.01     15.43 o
   4 -10   5      151.70      196.34     25.91 o
   5 -10   5       21.48        1.40     20.09 o
   6 -10   5       40.12      176.24     75.32 o
   7 -10   5       80.71      104.41     51.20 o
   8 -10   5       56.02      147.26     64.00 o
  -6  -9   5       15.88        0.00     55.89 o
  -5  -9   5       50.59      129.50     58.89 o
  -4  -9   5       16.07       20.77     48.53 o
  -3  -9   5      547.18      527.45     49.28 o
  -2  -9   5      634.26      668.95     51.81 o
  -1  -9   5        0.51       11.41     11.98 o
   0  -9   5     1746.10     1760.59     82.35 o
   1  -9   5     1036.06     1008.26     63.01 o
   2  -9   5      974.57     1028.53     43.30 o
   3  -9   5     2638.58     2580.52     70.91 o
   4  -9   5      748.63      746.00     35.38 o
   5  -9   5      177.73      189.45     20.78 o
   6  -9   5      820.94      855.88     63.15 o
   7  -9   5       10.23       12.28     44.02 o
   8  -9   5      591.54      523.47     62.31 o
   9  -9   5      526.74      474.14     75.48 o
  -7  -8   5      640.97      719.49     65.45 o
  -6  -8   5       21.63       98.50     48.24 o
  -5  -8   5      678.64      551.60     56.21 o
  -4  -8   5     1010.68     1189.61     78.67 o
  -3  -8   5       35.59       17.11     44.31 o
  -2  -8   5     2628.32     2708.39    115.01 o
  -1  -8   5      790.72      840.93     34.72 o
   0  -8   5      296.12      290.41     19.05 o
   1  -8   5     1966.34     1856.02     86.60 o
   2  -8   5      586.24      567.32     50.95 o
   3  -8   5      696.53      729.41     37.23 o
   4  -8   5       47.27       39.07     17.67 o
   5  -8   5       13.74       12.52     41.73 o
   6  -8   5      128.20      142.93     19.13 o
   7  -8   5      138.46      238.46     64.75 o
   8  -8   5        1.79       16.46     50.35 o
   9  -8   5       65.38      115.99     63.67 o
  -8  -7   5        0.40       45.24     62.31 o
  -7  -7   5        5.29       34.93     33.90 o
  -6  -7   5       11.83       15.21     13.52 o
  -5  -7   5       32.56       47.49     29.68 o
  -4  -7   5      585.60      528.16     55.93 o
  -3  -7   5     1869.51     1782.56     95.18 o
  -2  -7   5       96.99      194.29     37.46 o
  -1  -7   5     2018.57     2040.98     86.50 o
   0  -7   5     2311.37     2290.90    191.52 o
   1  -7   5      115.14      143.19     35.54 o
   2  -7   5     3235.16     3260.40    155.75 o
   3  -7   5      668.79      717.62     31.22 o
   4  -7   5      823.39      873.98     59.87 o
   5  -7   5     3365.26     3502.42     95.80 o
   6  -7   5       17.08        9.98     17.17 o
   7  -7   5      664.33      639.01     46.67 o
   8  -7   5      476.76      498.48     65.17 o
   9  -7   5      196.26      190.91     51.62 o
  -8  -6   5      874.60     1073.85     93.30 o
  -7  -6   5       17.63       42.15     43.18 o
  -6  -6   5      238.47      247.91     35.87 o
  -5  -6   5     1776.36     1702.20     85.89 o
  -4  -6   5      402.63      404.52     43.18 o
  -3  -6   5     3095.89     2519.54    103.76 o
  -2  -6   5     2507.91     2643.78     83.71 o
  -1  -6   5        2.14        0.00     14.12 o
   0  -6   5     2306.43     2306.66    117.72 o
   1  -6   5     1159.05     1082.74     42.38 o
   2  -6   5        6.36       27.35     16.12 o
   3  -6   5      575.21      527.27     38.96 o
   4  -6   5       94.64      125.50     28.55 o
   5  -6   5      250.93      281.57     20.59 o
   6  -6   5       27.15       31.87     19.73 o
   7  -6   5        8.99       12.47     33.29 o
   8  -6   5       97.79       97.71     42.62 o
   9  -6   5       15.16        0.00     64.14 o
  -9  -5   5        3.19       80.03     40.04 o
  -8  -5   5      122.35       75.48     41.82 o
  -7  -5   5      103.39      158.09     22.61 o
  -6  -5   5      104.52      133.02     24.00 o
  -5  -5   5      608.46      624.04     61.14 o
  -4  -5   5      487.89      537.02     51.53 o
  -3  -5   5       61.05       90.97     31.18 o
  -2  -5   5     3945.45     4098.29    177.22 o
  -1  -5   5     4231.88     4579.36    270.52 o
   0  -5   5     1816.09     2149.97    131.65 o
   1  -5   5    10417.42    10542.46    616.98 o
   2  -5   5     2739.77     2802.35    262.81 o
   3  -5   5       57.40       34.41     13.13 o
   4  -5   5     5997.51     5720.03    220.55 o
   5  -5   5      624.44      701.21     58.51 o
   6  -5   5     3552.22     3750.54    163.63 o
   7  -5   5     1033.40     1169.96     84.77 o
   8  -5   5      169.35      299.87     65.59 o
  -9  -4   5      501.01      737.87     71.41 o
  -8  -4   5      112.36      193.02     56.50 o
  -7  -4   5      433.77      349.55     19.58 o
  -6  -4   5     3358.17     3498.98    100.77 o
  -5  -4   5       75.26      101.88     19.24 o
  -4  -4   5      246.42      222.62     23.42 o
  -3  -4   5     1173.26     1209.45     44.41 o
  -2  -4   5      173.13      185.62     22.47 o
  -1  -4   5     3713.69     3995.19    338.58 o
   0  -4   5      650.28      619.14     22.49 o
   1  -4   5     1727.92     1864.27    116.30 o
   2  -4   5      118.61       91.68     34.30 o
   3  -4   5       26.22        0.00     31.46 o
   4  -4   5      156.09      153.78     39.76 o
   5  -4   5      109.38      162.27     48.15 o
   6  -4   5      659.94      565.76     47.21 o
   7  -4   5      293.21      375.27     62.73 o
   8  -4   5        2.38        9.33     55.09 o
 -10  -3   5        0.06      196.49     67.61 o
  -9  -3   5      329.94      422.99     65.50 o
  -8  -3   5        7.33       10.31     41.31 o
  -7  -3   5      142.75      157.43     23.96 o
  -6  -3   5     1361.51     1339.49     36.53 o
  -5  -3   5      594.21      642.07     25.72 o
  -4  -3   5       67.86       61.78     37.41 o
  -3  -3   5     3488.88     3626.57     98.30 o
  -2  -3   5     4105.62     4129.69     94.59 o
  -1  -3   5      331.63      553.63     20.31 o
   0  -3   5    33004.71    33111.99   2594.86 o
   1  -3   5     3955.28     3794.70     91.43 o
   2  -3   5     1181.45     1031.69    103.12 o
   3  -3   5     2059.28     2005.77     91.47 o
   4  -3   5     1489.51     1560.18     86.13 o
   5  -3   5     2698.31     2894.47    134.70 o
   6  -3   5     1163.02     1206.06     89.13 o
   7  -3   5      100.17      103.15     42.71 o
   8  -3   5      426.13      405.32     71.36 o
  -9  -2   5        4.18       83.45     42.76 o
  -8  -2   5       20.29        0.00     16.60 o
  -7  -2   5     2250.67     1933.57    136.39 o
  -6  -2   5      126.62      128.00     12.16 o
  -5  -2   5      330.11      341.27     17.77 o
  -4  -2   5      267.32      235.66     21.16 o
  -3  -2   5       15.85       64.34     12.30 o
  -2  -2   5        5.67       15.95     10.26 o
  -1  -2   5     4590.12     4336.11    105.00 o
   0  -2   5      426.38      504.68     16.15 o
   1  -2   5      297.08      315.61     21.56 o
   2  -2   5        0.86       17.46     21.84 o
   3  -2   5       20.09        0.00     32.44 o
   4  -2   5      110.00       94.33     44.02 o
   5  -2   5      460.03      552.54     59.68 o
   6  -2   5      192.26      138.54     36.48 o
   7  -2   5      133.28      126.26     53.82 o
   8  -2   5        2.15       99.63     90.39 o
 -11  -1   5        9.57       71.92     58.37 o
 -10  -1   5      124.40      126.68     49.23 o
  -9  -1   5       13.45       27.19     32.40 o
  -8  -1   5       86.62       95.10     47.71 o
  -7  -1   5      191.67      178.12     14.75 o
  -6  -1   5      771.64      753.89     36.16 o
  -5  -1   5      239.52      216.44     14.54 o
  -4  -1   5     3921.79     3995.28     82.38 o
  -3  -1   5     1654.91     1683.16     31.40 o
  -2  -1   5     1340.72     1404.81     32.35 o
  -1  -1   5     1948.23     1876.51     38.18 o
   0  -1   5     1257.39     1256.62     30.87 o
   1  -1   5      885.90      987.36     44.76 o
   2  -1   5     8363.68     8374.55    214.35 o
   3  -1   5     2546.86     2663.33    123.96 o
   4  -1   5      519.04      461.72     40.79 o
   5  -1   5     1359.39     1351.83     84.39 o
   6  -1   5       82.43       86.83     52.70 o
   7  -1   5      990.67     1363.36    147.92 o
 -11   0   5      546.31      595.01     70.00 o
 -10   0   5       28.04       28.27     27.24 o
  -9   0   5      135.77      126.59     39.76 o
  -8   0   5      957.80      871.42     57.18 o
  -7   0   5        3.40       10.78     11.35 o
  -6   0   5      388.07      358.57     24.64 o
  -5   0   5     2712.75     2733.39     44.59 o
  -4   0   5      589.12      635.14     19.00 o
  -3   0   5     1492.61     1625.51     37.75 o
  -2   0   5       57.18       42.82      5.66 o
  -1   0   5       18.67       52.69      8.06 o
   0   0   5        0.26       39.28     12.54 o
   1   0   5       80.50       87.86     18.13 o
   2   0   5      123.73      151.40     22.14 o
   3   0   5      445.82      451.03     42.76 o
   4   0   5      336.41      370.15     52.89 o
   5   0   5        2.05        0.00     46.37 o
   6   0   5     1069.05      864.88     76.94 o
   7   0   5       16.71       99.91    103.01 o
 -11   1   5        0.34        0.00     41.73 o
 -10   1   5      163.83      142.39     39.81 o
  -9   1   5      487.62      538.28     48.15 o
  -8   1   5        3.44        5.32     26.85 o
  -7   1   5       20.39       70.08     14.68 o
  -6   1   5      497.39      545.91     19.62 o
  -5   1   5      534.81      595.24     16.12 o
  -4   1   5     3730.25     3779.69     53.86 o
  -3   1   5     1202.43     1393.43     32.08 o
  -2   1   5      567.54      506.52     11.74 o
  -1   1   5      131.00       88.21      8.44 o
   0   1   5      246.41      266.90     15.67 o
   1   1   5     5836.90     5680.71    126.54 o
   2   1   5     2042.04     1970.45     58.95 o
   3   1   5      627.29      657.36     24.39 o
   4   1   5      741.80      717.12     46.81 o
   5   1   5      170.76      173.36     15.56 o
   6   1   5      178.88      258.66     72.30 o
   7   1   5      475.77      419.43     61.98 o
 -11   2   5      200.12      230.51     33.46 o
 -10   2   5        9.77       32.99     22.43 o
  -9   2   5     2259.11     2255.35     81.29 o
  -8   2   5      168.93      162.28     17.32 o
  -7   2   5     1200.73     1200.40     27.07 o
  -6   2   5      768.23      743.53     39.33 o
  -5   2   5      107.00      102.32     13.81 o
  -4   2   5      151.77      163.09     16.47 o
  -3   2   5        1.75       43.99     12.83 o
  -2   2   5        8.43       56.14      7.23 o
  -1   2   5       35.72       52.88      9.89 o
   0   2   5        3.89       31.26     13.82 o
   1   2   5      245.63      273.02     22.79 o
   2   2   5      286.72      252.49     15.22 o
   3   2   5      108.54      119.29     12.33 o
   4   2   5        4.02       18.72     26.02 o
   5   2   5     1027.82     1181.35     89.74 o
   6   2   5      326.30      254.96     49.79 o
 -11   3   5       16.85       13.95     26.28 o
 -10   3   5      604.60      657.76     78.70 o
  -9   3   5        4.21       16.45     23.03 o
  -8   3   5      825.93      911.89     32.31 o
  -7   3   5      317.14      305.80     14.75 o
  -6   3   5     1250.42     1296.11     26.55 o
  -5   3   5     2736.18     2527.90     59.87 o
  -4   3   5      180.84      209.72     12.36 o
  -3   3   5     6924.12     7016.65    110.81 o
  -2   3   5     4082.41     4227.59     60.45 o
  -1   3   5      923.91      942.82     22.23 o
   0   3   5      135.29      160.04     27.66 o
   1   3   5      164.80      199.10     31.63 o
   2   3   5       27.95       22.29     11.67 o
   3   3   5      978.01     1039.39     41.04 o
   4   3   5       45.37       50.87     32.58 o
   5   3   5      188.96       86.46     36.62 o
   6   3   5      166.19      228.75     50.87 o
 -12   4   5       92.83       58.08     31.68 o
 -11   4   5       88.30      107.52    126.19 o
 -10   4   5      135.55      163.26     23.05 o
  -9   4   5      102.88       96.59     13.52 o
  -8   4   5       52.09       83.52     12.70 o
  -7   4   5     1038.14     1038.26     32.19 o
  -6   4   5       94.54      104.76     12.85 o
  -5   4   5       32.22       15.89      8.79 o
  -4   4   5      243.64      206.33     10.91 o
  -3   4   5      176.05      151.27     12.23 o
  -2   4   5       73.15       64.53      7.93 o
  -1   4   5        8.46        0.00     16.21 o
   0   4   5       16.32       16.76     12.76 o
   1   4   5      326.64      299.22     24.68 o
   2   4   5       12.05       65.26     38.73 o
   3   4   5       88.60       69.34     38.73 o
   4   4   5      813.44      656.71     71.45 o
   5   4   5      233.65      270.24     67.33 o
 -12   5   5       41.82       83.08     53.68 o
 -11   5   5      120.95      116.47     35.16 o
 -10   5   5      303.35      312.27     28.80 o
  -9   5   5      416.69      416.38     22.10 o
  -8   5   5     2953.16     2872.44     63.89 o
  -7   5   5       53.56      103.00     11.18 o
  -6   5   5     1562.77     1407.45     51.68 o
  -5   5   5       28.32       42.01     17.64 o
  -4   5   5       14.51       36.97     18.26 o
  -3   5   5    10838.16    10985.66    142.75 o
  -2   5   5      774.86      852.78     17.57 o
  -1   5   5     3828.89     3888.10     72.81 o
   0   5   5     1580.16     1588.66     69.72 o
   1   5   5       14.60        0.00     29.72 o
   2   5   5      309.62      297.95     34.84 o
   3   5   5      433.65      329.65     57.34 o
   4   5   5      182.89      209.90     48.15 o
   5   5   5      263.60      291.81     73.75 o
 -12   6   5        0.33        0.00     42.52 o
 -11   6   5      174.16      123.68     31.39 o
 -10   6   5       64.51       71.62     22.21 o
  -9   6   5      159.04      164.51     22.12 o
  -8   6   5     1873.20     1838.29     52.48 o
  -7   6   5       20.59       55.14     13.98 o
  -6   6   5      390.34      446.79     28.79 o
  -5   6   5      864.08      801.14     41.26 o
  -4   6   5      128.66      152.65     13.28 o
  -3   6   5      125.83      133.66     32.23 o
  -2   6   5       54.94       65.40     10.90 o
  -1   6   5       28.41       29.42     18.43 o
   0   6   5      713.89      631.96     47.87 o
   1   6   5       55.24       66.06     35.12 o
   2   6   5        4.26        0.00     25.74 o
   3   6   5      424.36      332.04     65.83 o
   4   6   5      149.22      114.02     63.72 o
 -11   7   5      124.21      155.40     35.47 o
 -10   7   5      335.12      338.63     35.31 o
  -9   7   5     1145.65      995.81     82.81 o
  -8   7   5       30.35       53.58     18.70 o
  -7   7   5     3065.98     2916.98     76.20 o
  -6   7   5        9.65       11.02     21.42 o
  -5   7   5      657.36      653.76     17.06 o
  -4   7   5     2546.27     2605.08     49.32 o
  -3   7   5      911.15      898.34     23.93 o
  -2   7   5     1065.74      971.89     34.55 o
  -1   7   5     2022.64     2041.09     57.83 o
   0   7   5       39.66        6.24     46.88 o
   1   7   5      775.15      651.98     57.01 o
   2   7   5      469.74      408.27    102.11 o
   3   7   5        0.32        1.03     60.72 o
 -11   8   5      129.99      100.70     52.79 o
 -10   8   5       15.54        0.00     28.01 o
  -9   8   5      125.20      112.90     48.15 o
  -8   8   5      301.42      332.29     35.30 o
  -7   8   5       41.25       18.78     32.21 o
  -6   8   5      209.67      191.01     15.37 o
  -5   8   5        0.08       11.02     10.61 o
  -4   8   5      148.28      167.11     24.16 o
  -3   8   5       49.84       52.72     22.33 o
  -2   8   5       81.89       85.69     22.64 o
  -1   8   5      291.89      286.52     25.31 o
   0   8   5      262.99      246.71     42.52 o
   1   8   5       10.50       16.50     60.86 o
   2   8   5      464.00      306.30     60.67 o
 -11   9   5      151.18      170.92     37.90 o
 -10   9   5      445.15      409.24     39.69 o
  -9   9   5        9.31       16.53     28.10 o
  -8   9   5     1647.25     1442.18    147.57 o
  -7   9   5      477.48      443.86     32.85 o
  -6   9   5     1121.68     1121.19     32.94 o
  -5   9   5     4481.12     4723.41     97.87 o
  -4   9   5      174.39      210.39     19.17 o
  -3   9   5     1508.36     1482.37     53.54 o
  -2   9   5      403.30      353.07     25.62 o
  -1   9   5       11.31        0.00     22.18 o
   0   9   5      909.86      889.21    421.33 o
   1   9   5      493.05      504.15     65.50 o
 -11  10   5        0.15       57.25     45.41 o
 -10  10   5        2.48        0.00     30.74 o
  -9  10   5        3.44        0.00     34.45 o
  -8  10   5       27.39       53.29     25.94 o
  -7  10   5       24.19       51.91     31.04 o
  -6  10   5      123.96      139.51     25.59 o
  -5  10   5        7.39       59.86     26.19 o
  -4  10   5      263.76      252.03     25.92 o
  -3  10   5       20.40       33.41     30.64 o
  -2  10   5      367.32      341.40     26.66 o
  -1  10   5      324.91      280.95     34.19 o
   0  10   5       29.67       32.07     75.39 o
 -10  11   5        0.41        0.00     60.88 o
  -9  11   5      357.73      377.53     44.28 o
  -8  11   5       47.97       85.36     31.58 o
  -7  11   5       57.24       82.54     27.73 o
  -6  11   5      543.84      518.20     29.68 o
  -5  11   5      506.41      518.84     36.39 o
  -4  11   5      438.10      427.41     47.33 o
  -3  11   5     1781.52     1843.50     60.13 o
  -2  11   5      199.15      154.80     25.95 o
  -1  11   5      228.54      239.58     43.89 o
  -9  12   5        0.33       33.07     29.91 o
  -8  12   5       74.06      121.69     47.12 o
  -7  12   5        0.90       30.41    108.87 o
  -6  12   5       75.80       86.47     33.26 o
  -5  12   5       27.94       39.61     26.04 o
  -4  12   5       23.20      173.12     78.91 o
  -3  12   5        1.38       44.64     79.00 o
   2 -15   6       58.77       78.16     51.10 o
   3 -15   6      161.80      187.82     54.95 o
  -1 -14   6        4.77       84.20     74.97 o
   0 -14   6       90.43      354.64    136.95 o
   1 -14   6      410.66      362.14     58.56 o
   2 -14   6      306.66      302.41     52.93 o
   3 -14   6       13.19        0.00     45.99 o
   4 -14   6      209.01      198.56     39.52 o
   5 -14   6       16.58       65.83     48.34 o
   6 -14   6      245.55      214.31     46.60 o
  -2 -13   6        3.28       43.88     56.17 o
  -1 -13   6      326.12      380.56     64.65 o
   0 -13   6      304.70      274.79     55.00 o
   1 -13   6       35.48       15.05     48.15 o
   2 -13   6      270.01      225.00     54.76 o
   3 -13   6      300.36      230.58     40.13 o
   4 -13   6      293.43      322.33     55.09 o
   5 -13   6      509.25      424.45     59.03 o
   6 -13   6      185.07      160.86     38.40 o
   7 -13   6       48.89      109.01     50.40 o
  -4 -12   6        0.19        0.00     60.43 o
  -3 -12   6        9.77        8.06     31.23 o
  -2 -12   6       43.66       87.86     42.90 o
  -1 -12   6       22.64      247.69     70.66 o
   0 -12   6      156.24      237.99     53.68 o
   1 -12   6      562.58      508.28     52.98 o
   2 -12   6       33.00       51.76     41.82 o
   3 -12   6      200.74      240.10     51.43 o
   4 -12   6       70.41      144.03     51.43 o
   5 -12   6      392.30      500.59     64.56 o
   6 -12   6      741.22      685.27     64.42 o
   7 -12   6       11.22        0.00     44.12 o
  -5 -11   6      184.18      214.22     57.72 o
  -4 -11   6      443.28      767.74    120.07 o
  -3 -11   6        0.45       28.27     40.37 o
  -2 -11   6      340.73      393.32     54.15 o
  -1 -11   6      217.79      283.61     55.09 o
   0 -11   6      517.17      511.41     82.14 o
   1 -11   6       10.58       17.91     27.85 o
   2 -11   6       37.50       42.95     15.92 o
   3 -11   6      114.79      116.04     43.79 o
   4 -11   6      108.75       94.38     34.23 o
   5 -11   6        0.82       12.40     90.35 o
   6 -11   6       46.22       79.80     51.81 o
   7 -11   6       74.63       83.92     48.10 o
   8 -11   6        0.80       65.87     52.70 o
  -6 -10   6       15.21        0.00     64.23 o
  -5 -10   6        6.64        0.00     49.93 o
  -4 -10   6       29.72       98.41     35.77 o
  -3 -10   6       96.12      100.15     33.38 o
  -2 -10   6       28.25       18.38     46.98 o
  -1 -10   6       21.67       14.82     35.63 o
   0 -10   6       90.16      121.09     21.02 o
   1 -10   6      190.88      246.89     48.81 o
   2 -10   6      144.27      119.02     15.07 o
   3 -10   6       58.14       54.53     39.10 o
   4 -10   6      625.73      642.55     33.83 o
   5 -10   6      725.36      786.55     37.25 o
   6 -10   6      172.71      185.12     30.01 o
   7 -10   6       48.67       65.40     52.14 o
   8 -10   6      455.49      540.25     72.16 o
  -6  -9   6      124.42      113.13     50.73 o
  -5  -9   6      396.05      569.51     68.78 o
  -4  -9   6       16.92        0.00     50.87 o
  -3  -9   6      736.56      719.54     58.84 o
  -2  -9   6     1787.80     1923.87     93.02 o
  -1  -9   6       50.57      151.65    128.46 o
   0  -9   6      476.86      481.55     29.23 o
   1  -9   6      792.15      705.15     49.09 o
   2  -9   6       38.60       26.49     34.65 o
   3  -9   6      362.44      343.53     20.10 o
   4  -9   6      357.23      377.90     39.43 o
   5  -9   6       63.38       70.85     31.48 o
   6  -9   6       11.07      145.34     50.49 o
   7  -9   6       21.95       43.98     57.29 o
   8  -9   6       79.24      129.54     48.95 o
  -7  -8   6        1.34        0.00     52.00 o
  -6  -8   6       86.89      190.82     49.93 o
  -5  -8   6       26.53       22.65     36.48 o
  -4  -8   6      289.84      291.25     38.07 o
  -3  -8   6        3.18       31.46     39.62 o
  -2  -8   6     1017.54     1039.29     63.15 o
  -1  -8   6     1871.85     1819.89     84.49 o
   0  -8   6        0.53        7.64     13.50 o
   1  -8   6     1893.59     1678.47     85.99 o
   2  -8   6     1451.85     1450.10     44.17 o
   3  -8   6      601.05      636.34     27.10 o
   4  -8   6     1716.71     1770.72     56.23 o
   5  -8   6      126.53      204.60     49.84 o
   6  -8   6      698.59      790.90     64.94 o
   7  -8   6      725.35      859.07     76.05 o
   8  -8   6      110.89       30.80     53.35 o
  -8  -7   6      187.52      337.57     45.71 o
  -7  -7   6      140.83      185.15     50.21 o
  -6  -7   6      733.84      824.43     40.71 o
  -5  -7   6       78.04       42.57     42.57 o
  -4  -7   6     1361.37     1300.68     78.58 o
  -3  -7   6     2855.71     2825.60    121.43 o
  -2  -7   6        4.80       52.70     23.30 o
  -1  -7   6     2218.26     2264.72    101.60 o
   0  -7   6      605.47      693.46     23.82 o
   1  -7   6       10.73       27.62     32.73 o
   2  -7   6      143.80      175.25     39.66 o
   3  -7   6      488.25      492.44     45.67 o
   4  -7   6      125.48      150.45     41.77 o
   5  -7   6      519.26      473.97     21.12 o
   6  -7   6       88.41       58.16     19.86 o
   7  -7   6        0.23       24.76     54.71 o
   8  -7   6       45.55      119.79     61.98 o
  -8  -6   6       23.16        3.99     37.93 o
  -7  -6   6        0.12        0.00     25.81 o
  -6  -6   6        0.38       34.78     16.39 o
  -5  -6   6      602.74      671.90     52.84 o
  -4  -6   6        2.43      115.10     44.45 o
  -3  -6   6     1685.76     1823.95     83.64 o
  -2  -6   6     2471.75     2517.12     67.11 o
  -1  -6   6       52.38      194.21     26.86 o
   0  -6   6     4245.17     4065.42    316.71 o
   1  -6   6     3788.26     3592.82    139.29 o
   2  -6   6      441.71      459.61     43.04 o
   3  -6   6     1440.28     1468.15     64.19 o
   4  -6   6      648.97      698.24     40.09 o
   5  -6   6     3113.43     3345.73    102.49 o
   6  -6   6     1710.11     1882.37    117.35 o
   7  -6   6      701.34      700.79     71.69 o
   8  -6   6       44.58       61.23     62.26 o
  -9  -5   6      112.46      213.70     53.68 o
  -8  -5   6      195.97       98.32     36.10 o
  -7  -5   6     1736.26     1836.46    153.83 o
  -6  -5   6      280.60      346.15     26.56 o
  -5  -5   6     1871.35     2027.95     93.58 o
  -4  -5   6      595.17      561.35     50.73 o
  -3  -5   6      188.13      139.62     20.69 o
  -2  -5   6     3443.14     3401.59    172.23 o
  -1  -5   6     1138.73     1240.94     74.34 o
   0  -5   6      656.49      702.86     33.48 o
   1  -5   6       84.95       82.38     39.92 o
   2  -5   6      281.49      286.61     40.98 o
   3  -5   6      790.34      749.08     47.07 o
   4  -5   6       95.34       85.28     40.56 o
   5  -5   6       59.61      170.52     52.00 o
   6  -5   6      349.24      333.44     44.82 o
   7  -5   6        3.54        0.00     44.82 o
   8  -5   6       31.27       29.12     62.36 o
 -10  -4   6       23.99       93.16     59.36 o
  -9  -4   6       47.83       96.72     48.90 o
  -8  -4   6       15.70       46.02     16.00 o
  -7  -4   6      333.62      280.39     26.64 o
  -6  -4   6     1333.80     1293.59     48.31 o
  -5  -4   6      108.33       43.32     20.16 o
  -4  -4   6      148.86      162.13     21.82 o
  -3  -4   6     3009.67     3170.38     71.59 o
  -2  -4   6      551.70      622.19     21.56 o
  -1  -4   6    13496.27    14343.05    534.80 o
   0  -4   6     4910.61     4558.52    104.35 o
   1  -4   6     1287.35     1431.62    177.76 o
   2  -4   6     1805.99     1667.36     50.25 o
   3  -4   6     2154.29     2055.52     94.05 o
   4  -4   6     2505.29     2566.19    147.17 o
   5  -4   6     2359.37     2670.83    140.28 o
   6  -4   6       44.97      115.01     55.42 o
   7  -4   6       14.72       76.19     60.53 o
   8  -4   6      776.98      881.06     97.61 o
 -10  -3   6       36.74      194.52     56.64 o
  -9  -3   6        2.95       90.02     47.07 o
  -8  -3   6     1169.13     1130.99    141.36 o
  -7  -3   6      836.26      833.89     56.89 o
  -6  -3   6      609.94      588.30     29.53 o
  -5  -3   6     1992.49     2021.99     67.22 o
  -4  -3   6     1089.83     1126.80     33.43 o
  -3  -3   6     1448.73     1439.67     36.94 o
  -2  -3   6     3421.45     3542.40     98.42 o
  -1  -3   6      235.17      218.13     13.13 o
   0  -3   6     3468.19     3804.96    147.46 o
   1  -3   6      134.00      114.24     10.48 o
   2  -3   6       30.18        0.00     30.24 o
   3  -3   6        4.65       55.23     35.44 o
   4  -3   6      911.90     1023.96     71.17 o
   5  -3   6       51.53       32.44     41.87 o
   6  -3   6        6.07       44.96     38.68 o
   7  -3   6       10.14       88.47     63.48 o
 -10  -2   6        2.21        0.00     45.48 o
  -9  -2   6       40.08       71.87     44.17 o
  -8  -2   6      195.21      164.70     17.90 o
  -7  -2   6      854.32      795.02     67.48 o
  -6  -2   6       86.38       92.93     15.21 o
  -5  -2   6      332.26      349.46     19.18 o
  -4  -2   6     5045.39     4950.73    140.62 o
  -3  -2   6        8.45      165.39     16.86 o
  -2  -2   6     2746.52     2998.29     65.25 o
  -1  -2   6    10910.69    11072.84    317.26 o
   0  -2   6      467.71      521.11     40.32 o
   1  -2   6     8650.03     8918.60    312.59 o
   2  -2   6     8001.38     8020.38    288.53 o
   3  -2   6      566.48      479.49     45.99 o
   4  -2   6     4706.52     4910.00    202.96 o
   5  -2   6      696.61      823.86     65.97 o
   6  -2   6     1121.33      982.75     84.44 o
   7  -2   6     1100.29     1709.74    157.35 o
 -11  -1   6       28.29       86.08     50.82 o
 -10  -1   6       35.66       15.57     42.52 o
  -9  -1   6      910.33      882.70     64.00 o
  -8  -1   6      224.54      176.35     21.64 o
  -7  -1   6       64.70      132.45     24.17 o
  -6  -1   6      510.82      453.32     21.68 o
  -5  -1   6     1246.89     1205.63     51.21 o
  -4  -1   6     1959.69     1998.47     42.39 o
  -3  -1   6     1352.31     1454.15     31.81 o
  -2  -1   6        9.34       91.64      8.82 o
  -1  -1   6      244.17      259.36     15.70 o
   0  -1   6      133.91      119.00     27.15 o
   1  -1   6        8.08        0.00     13.41 o
   2  -1   6       74.50       65.78     31.32 o
   3  -1   6      464.04      447.56     48.15 o
   4  -1   6        0.50        0.00     41.77 o
   5  -1   6       16.02        0.00     40.56 o
   6  -1   6        3.75       43.42     52.70 o
   7  -1   6      250.67      365.51     77.03 o
 -11   0   6       16.83        0.00     40.56 o
 -10   0   6      203.10      238.83     93.49 o
  -9   0   6       10.34        0.00     31.98 o
  -8   0   6      137.85      183.01     18.78 o
  -7   0   6      292.45      280.46     15.53 o
  -6   0   6      938.59     1026.14     26.88 o
  -5   0   6     5028.55     5026.31     75.67 o
  -4   0   6      223.15      197.33     10.16 o
  -3   0   6     2705.78     2804.25     64.23 o
  -2   0   6     4251.47     4074.95     90.73 o
  -1   0   6      140.33      145.40     10.35 o
   0   0   6     4950.96     5038.46    113.10 o
   1   0   6     4139.63     4248.43    140.26 o
   2   0   6     1883.39     1808.58     84.96 o
   3   0   6     1475.90     1447.99     78.39 o
   4   0   6     1094.46     1104.42     85.14 o
   5   0   6      189.12      192.78     56.50 o
   6   0   6     1389.79     1348.22    104.74 o
 -11   1   6        2.61        0.00     31.28 o
 -10   1   6      791.69      749.12     86.36 o
  -9   1   6     1258.43     1282.80    123.49 o
  -8   1   6      878.96      819.49     26.34 o
  -7   1   6      195.60      177.54     12.50 o
  -6   1   6       57.75       85.42      9.73 o
  -5   1   6      443.22      484.57     27.63 o
  -4   1   6      539.51      572.05     20.02 o
  -3   1   6       15.68        6.79      6.80 o
  -2   1   6       56.30       78.74      8.72 o
  -1   1   6        3.04        5.88      8.84 o
   0   1   6       18.01        0.00     13.90 o
   1   1   6      140.56      162.22     33.32 o
   2   1   6      359.54      306.99     20.32 o
   3   1   6       14.52        8.37     14.15 o
   4   1   6      679.88      559.08     31.32 o
   5   1   6      234.81      206.62     42.99 o
   6   1   6       86.55      201.74     64.19 o
 -11   2   6      170.83      112.34     32.66 o
 -10   2   6        9.15       14.02     23.80 o
  -9   2   6       78.05       69.40     19.25 o
  -8   2   6       21.97       31.86     12.20 o
  -7   2   6       53.68      105.84     22.43 o
  -6   2   6     1283.99     1187.13     40.45 o
  -5   2   6      229.36      199.53     15.50 o
  -4   2   6     3939.55     4067.04     66.51 o
  -3   2   6     1569.29     1542.66     28.68 o
  -2   2   6        0.57        0.00      7.46 o
  -1   2   6     1332.40     1412.54     28.32 o
   0   2   6     1050.85     1052.43     38.61 o
   1   2   6       30.37       13.25     13.43 o
   2   2   6     1369.07     1372.59     77.96 o
   3   2   6      470.63      585.90     68.40 o
   4   2   6     1068.78      995.29     51.13 o
   5   2   6      616.13      812.28     85.61 o
   6   2   6       87.44      128.04     57.90 o
 -12   3   6       78.26      101.17     37.23 o
 -11   3   6       48.77       87.67     46.74 o
 -10   3   6      276.87      302.03     52.75 o
  -9   3   6       71.60      131.98     16.18 o
  -8   3   6      977.84      962.22     44.55 o
  -7   3   6      525.99      549.89     22.61 o
  -6   3   6        1.09       11.22     21.63 o
  -5   3   6      739.54      745.21     22.49 o
  -4   3   6      322.88      314.61     12.23 o
  -3   3   6      374.20      367.66     10.90 o
  -2   3   6       38.83       34.30      8.24 o
  -1   3   6       11.63       28.66      9.95 o
   0   3   6        0.77       20.76     18.71 o
   1   3   6       88.87       91.82     14.50 o
   2   3   6       75.66      103.48     33.05 o
   3   3   6      812.57      708.63     34.36 o
   4   3   6      702.39      788.60     78.48 o
   5   3   6       60.14       54.90     47.78 o
 -12   4   6       62.54        0.00     46.79 o
 -11   4   6        2.51       24.22     34.04 o
 -10   4   6      201.95      184.13     34.32 o
  -9   4   6       31.64       34.27     13.79 o
  -8   4   6       35.30       78.84     12.90 o
  -7   4   6      808.66      772.31     22.64 o
  -6   4   6       74.33      108.64     23.86 o
  -5   4   6       17.50       18.73     12.45 o
  -4   4   6      667.97      643.48     28.08 o
  -3   4   6      575.23      603.18     15.48 o
  -2   4   6     4259.21     4217.65    114.25 o
  -1   4   6     2094.31     2011.60     46.00 o
   0   4   6       36.98       25.26     21.53 o
   1   4   6      271.99      372.55     26.95 o
   2   4   6      565.77      519.09     29.41 o
   3   4   6      166.10      142.58     43.79 o
   4   4   6     1012.17      903.70     78.63 o
 -12   5   6      194.61      105.58     42.67 o
 -11   5   6      134.44      143.94     55.75 o
 -10   5   6      182.21      143.58     23.30 o
  -9   5   6     1930.14     1807.63     54.27 o
  -8   5   6       13.26       15.11      7.12 o
  -7   5   6       16.04        0.00     24.42 o
  -6   5   6       68.10       94.88     26.68 o
  -5   5   6       10.69       21.78     15.23 o
  -4   5   6      305.05      321.15      9.32 o
  -3   5   6      302.50      271.69     12.42 o
  -2   5   6       47.19       47.04     15.37 o
  -1   5   6        8.90       17.89     12.98 o
   0   5   6       51.92       91.49     19.14 o
   1   5   6        0.03        0.00     32.73 o
   2   5   6      135.57      155.28     42.90 o
   3   5   6      605.59      698.02     74.73 o
   4   5   6       46.50       78.72     59.31 o
 -12   6   6       28.64       78.11     53.73 o
 -11   6   6      165.19      191.48     52.70 o
 -10   6   6      376.37      286.89     35.90 o
  -9   6   6       11.41        0.00     14.68 o
  -8   6   6     2611.00     2407.40     95.36 o
  -7   6   6      320.78      294.87     70.70 o
  -6   6   6      535.43      515.74     42.55 o
  -5   6   6     1932.88     1927.38     53.20 o
  -4   6   6      308.35      419.89    121.71 o
  -3   6   6     1115.58     1068.81     32.32 o
  -2   6   6     1961.46     1829.61     52.85 o
  -1   6   6       18.00        0.00     23.32 o
   0   6   6      902.68      839.19     56.96 o
   1   6   6      300.21      355.76     49.42 o
   2   6   6       32.59       48.24     46.18 o
   3   6   6      204.21      199.03     61.56 o
 -11   7   6       41.06       73.95     34.36 o
 -10   7   6      884.70      792.55     46.07 o
  -9   7   6       31.93       30.20     25.64 o
  -8   7   6       17.19       65.33     52.84 o
  -7   7   6      458.06      463.83     27.15 o
  -6   7   6        0.68        0.00     22.86 o
  -5   7   6      152.97      208.30     21.62 o
  -4   7   6       16.34       17.99     20.45 o
  -3   7   6      112.66      119.43     25.44 o
  -2   7   6        5.72        5.93     17.99 o
  -1   7   6      185.20      222.70     56.66 o
   0   7   6        5.85       19.69     32.16 o
   1   7   6      347.22      286.70     49.51 o
   2   7   6      249.80      168.64     41.16 o
 -11   8   6      247.68      257.90     39.62 o
 -10   8   6      227.15      172.54     35.12 o
  -9   8   6      310.75      281.84     37.14 o
  -8   8   6      213.68      245.37     29.66 o
  -7   8   6      463.15      460.92     34.71 o
  -6   8   6     3518.41     3486.16     96.00 o
  -5   8   6     1771.97     1790.91     38.02 o
  -4   8   6      324.94      350.51     26.28 o
  -3   8   6      713.56      743.93     51.63 o
  -2   8   6       56.25       59.50     27.28 o
  -1   8   6      310.96      234.78     31.21 o
   0   8   6      665.95      514.56     57.90 o
 -11   9   6      153.98      125.64     91.52 o
 -10   9   6       53.56       25.93     25.07 o
  -9   9   6       30.36       34.89     31.94 o
  -8   9   6      409.58      314.03    103.33 o
  -7   9   6       51.48       32.19     26.24 o
  -6   9   6       18.04       28.46     21.52 o
  -5   9   6      160.83      144.25     14.99 o
  -4   9   6       14.18       23.95     16.89 o
  -3   9   6      271.40      272.51     34.95 o
  -2   9   6       61.26       21.74     23.65 o
  -1   9   6        4.32       36.82     35.12 o
   0   9   6      216.88      235.62     63.72 o
 -10  10   6      322.13      283.01     46.09 o
  -9  10   6      125.66      110.80     73.73 o
  -8  10   6      434.35      451.72     48.85 o
  -7  10   6      512.46      450.83     30.44 o
  -6  10   6      951.77      956.39     77.40 o
  -5  10   6       57.01       92.08     21.99 o
  -4  10   6     1861.82     1861.29     59.09 o
  -3  10   6      181.85      210.03     22.26 o
  -2  10   6      384.22      285.46     33.23 o
  -1  10   6      524.05      459.44     86.69 o
  -9  11   6       21.49       21.68     35.65 o
  -8  11   6       43.95       32.46     35.67 o
  -7  11   6        4.33        0.00     21.56 o
  -6  11   6        1.64        0.00     46.32 o
  -5  11   6       96.23      172.83     51.06 o
  -4  11   6        0.59        0.00     79.84 o
  -3  11   6      236.11      132.43     36.35 o
  -2  11   6       54.95       97.93     34.00 o
  -8  12   6      870.88      847.03     56.39 o
  -7  12   6       71.42      212.00     40.44 o
  -6  12   6      331.60      421.23     62.97 o
  -5  12   6     1070.38     1068.54     62.84 o
  -1 -14   7      146.11      189.84     49.28 o
   0 -14   7       91.39      152.52     62.03 o
   1 -14   7      706.67      655.45     64.23 o
   2 -14   7      225.48      246.47     41.77 o
   3 -14   7      144.22       68.92     48.95 o
   4 -14   7      402.23      336.59     60.86 o
   5 -14   7        2.15       12.33     52.42 o
  -2 -13   7        0.40       57.43     54.34 o
  -1 -13   7      131.90       54.29     50.21 o
   0 -13   7       54.76       80.97     48.57 o
   1 -13   7       32.28        0.00     42.90 o
   2 -13   7      738.39      701.02     66.62 o
   3 -13   7       24.45       54.20     52.18 o
   4 -13   7      249.70      321.82     63.34 o
   5 -13   7      742.95      737.50     74.55 o
   6 -13   7      146.53      155.24     57.95 o
  -4 -12   7        6.74       22.97     62.92 o
  -3 -12   7      463.12      565.05    115.90 o
  -2 -12   7      375.26      381.64     60.53 o
  -1 -12   7        0.72        0.00     44.96 o
   0 -12   7      298.52      302.97     56.40 o
   1 -12   7      130.42      237.52     47.73 o
   2 -12   7       59.47       78.63     31.83 o
   3 -12   7      364.85      399.60     55.65 o
   4 -12   7       17.55        0.00     44.31 o
   5 -12   7       25.43      110.13     41.59 o
   6 -12   7      210.08      215.25     60.01 o
  -5 -11   7        0.50      110.18     62.97 o
  -4 -11   7       20.73      104.13     56.07 o
  -3 -11   7       29.60        0.00     48.90 o
  -2 -11   7       55.73       11.30     31.79 o
  -1 -11   7      175.99      127.15     45.76 o
   0 -11   7      224.49      307.38     55.09 o
   1 -11   7       56.10       39.71     34.74 o
   2 -11   7        5.78       13.03     25.04 o
   3 -11   7      200.01      128.79     43.98 o
   4 -11   7     1753.97     1700.09     99.91 o
   5 -11   7      426.44      347.84     53.12 o
   6 -11   7       15.80       49.56     43.37 o
   7 -11   7      449.14      463.64     66.44 o
  -6 -10   7      178.72      263.96     53.59 o
  -5 -10   7       49.88       14.77     56.21 o
  -4 -10   7      168.18      171.79     42.20 o
  -3 -10   7      623.73      749.26     74.59 o
  -2 -10   7       78.32       45.06     41.96 o
  -1 -10   7       79.47       55.29     18.32 o
   0 -10   7      114.50      140.31     21.08 o
   1 -10   7      153.12       74.73     40.84 o
   2 -10   7     2454.22     2163.96    114.68 o
   3 -10   7       13.87       20.81     29.58 o
   4 -10   7      294.95      429.14     60.58 o
   5 -10   7        1.28        0.00     30.19 o
   6 -10   7       90.99      144.17     50.45 o
   7 -10   7       25.36        0.00     36.71 o
  -7  -9   7        2.59      229.45     77.78 o
  -6  -9   7        9.68        0.00     47.82 o
  -5  -9   7        9.84       26.72     42.52 o
  -4  -9   7       43.73       86.74     60.53 o
  -3  -9   7      126.17       65.45     28.65 o
  -2  -9   7      905.27      987.44     69.53 o
  -1  -9   7      198.81      279.49     37.30 o
   0  -9   7      189.85      200.11     19.74 o
   1  -9   7       54.21       89.59     13.97 o
   2  -9   7      185.06      251.26     42.06 o
   3  -9   7     2454.18     2485.67    130.18 o
   4  -9   7      242.03      208.65     13.75 o
   5  -9   7      155.72      156.90     41.96 o
   6  -9   7      731.10      626.52     67.84 o
   7  -9   7      156.82      237.89     69.44 o
  -7  -8   7      415.87      523.19     70.19 o
  -6  -8   7        7.30       73.42     45.01 o
  -5  -8   7      214.81      293.12     44.73 o
  -4  -8   7     1239.48     1495.48    113.55 o
  -3  -8   7      236.57      162.64     50.12 o
  -2  -8   7     2818.92     3087.08    133.76 o
  -1  -8   7       43.01      101.78     24.66 o
   0  -8   7      171.18       96.16     33.05 o
   1  -8   7       69.56       47.82     24.43 o
   2  -8   7       99.04       64.37     37.37 o
   3  -8   7        9.31        0.00     30.38 o
   4  -8   7      103.15       93.99     22.69 o
   5  -8   7        1.31       15.52     41.35 o
   6  -8   7        8.31       49.28     48.24 o
   7  -8   7      279.43      317.55     56.36 o
  -8  -7   7       55.50        0.00     34.32 o
  -7  -7   7       18.66       47.42     31.27 o
  -6  -7   7      129.26      137.61     40.32 o
  -5  -7   7       20.28       10.97     28.97 o
  -4  -7   7      229.68      157.53     38.63 o
  -3  -7   7      315.96      350.47     64.11 o
  -2  -7   7       34.63       56.73     36.48 o
  -1  -7   7     1477.43     1500.20    181.37 o
   0  -7   7     1627.35     1618.84     47.17 o
   1  -7   7       70.64       53.17      9.40 o
   2  -7   7      974.23      921.94     56.59 o
   3  -7   7      280.73      260.77     55.51 o
   4  -7   7      621.12      788.51     68.64 o
   5  -7   7     1350.37     1314.60     79.56 o
   6  -7   7      558.22      555.35     64.84 o
   7  -7   7       33.37       66.90     53.54 o
  -9  -6   7       48.08        0.00     49.60 o
  -8  -6   7      543.49      632.62     54.20 o
  -7  -6   7       85.25      145.98     20.22 o
  -6  -6   7      515.24      421.68     29.60 o
  -5  -6   7     2312.32     2560.23    119.13 o
  -4  -6   7      197.18      217.03     37.70 o
  -3  -6   7      880.68      921.52     93.11 o
  -2  -6   7     3826.58     3530.01     92.05 o
  -1  -6   7        6.89       74.69     32.30 o
   0  -6   7      894.21      901.04     37.30 o
   1  -6   7        8.54       21.90     30.24 o
   2  -6   7        7.94        7.36     34.60 o
   3  -6   7       98.35      128.23     58.37 o
   4  -6   7      477.09      511.70     43.32 o
   5  -6   7       52.61      106.24     50.54 o
   6  -6   7       72.89       98.13     52.70 o
   7  -6   7        2.06       11.39     55.89 o
  -9  -5   7        0.07       40.84     50.78 o
  -8  -5   7        0.71       33.37     45.85 o
  -7  -5   7       21.61       39.58     20.23 o
  -6  -5   7      557.19      709.74     50.71 o
  -5  -5   7      148.00      144.40     36.38 o
  -4  -5   7      705.25      676.85     31.53 o
  -3  -5   7      105.25      106.05     18.92 o
  -2  -5   7     2695.63     2709.08    139.36 o
  -1  -5   7     3983.13     4056.43    226.81 o
   0  -5   7       33.56       26.84     15.80 o
   1  -5   7     1276.86     1169.07     67.09 o
   2  -5   7     1070.24     1009.07     75.81 o
   3  -5   7      831.48      837.92     54.03 o
   4  -5   7     2307.87     2385.49    134.65 o
   5  -5   7      140.39      154.25     52.79 o
   6  -5   7       36.06       96.54     60.20 o
   7  -5   7      504.95      565.05     69.62 o
 -10  -4   7       67.45      192.51     59.45 o
  -9  -4   7      298.00      515.64     71.97 o
  -8  -4   7      392.34      413.20     27.89 o
  -7  -4   7      270.73      196.70     22.01 o
  -6  -4   7     3611.41     3661.74    108.98 o
  -5  -4   7      372.38      346.85     33.52 o
  -4  -4   7       18.33       19.94     12.62 o
  -3  -4   7     1790.57     1756.01     53.81 o
  -2  -4   7      570.79      581.64     20.53 o
  -1  -4   7     2141.98     2004.39     49.97 o
   0  -4   7     1176.35     1223.02    254.41 o
   1  -4   7       92.85       98.60     15.45 o
   2  -4   7       39.20       66.86     11.74 o
   3  -4   7      764.75      747.90     62.12 o
   4  -4   7       37.83       45.57     40.41 o
   5  -4   7       41.36      160.11     54.06 o
   6  -4   7       23.88       17.72     55.18 o
   7  -4   7      237.26      397.02     73.80 o
 -10  -3   7        8.30        0.00     42.48 o
  -9  -3   7        7.43        0.00     19.89 o
  -8  -3   7      145.01      133.61     19.95 o
  -7  -3   7       24.22       67.47     15.54 o
  -6  -3   7      443.10      418.01     26.58 o
  -5  -3   7     2081.67     2129.68     55.37 o
  -4  -3   7      950.28     1068.95     31.88 o
  -3  -3   7     1999.06     2016.96     43.92 o
  -2  -3   7     4771.08     4811.99    198.42 o
  -1  -3   7       45.10       54.84     12.14 o
   0  -3   7     3146.49     3173.45    187.78 o
   1  -3   7     5459.96     5654.06    145.09 o
   2  -3   7      120.61      191.93     23.54 o
   3  -3   7    10592.63    10698.57    369.36 o
   4  -3   7      773.39      822.97     73.94 o
   5  -3   7       51.20       50.07     33.38 o
   6  -3   7     1078.17     1167.43     88.66 o
   7  -3   7        1.15       26.96     50.78 o
 -10  -2   7      505.92      549.82     59.92 o
  -9  -2   7      473.17      436.76     30.63 o
  -8  -2   7       66.28       81.34     23.35 o
  -7  -2   7     1029.67     1006.28     34.62 o
  -6  -2   7      640.40      646.93     40.42 o
  -5  -2   7     2256.20     2242.66     45.96 o
  -4  -2   7     3206.99     3327.78     76.82 o
  -3  -2   7      154.80      214.78     11.29 o
  -2  -2   7     1722.41     1700.28     61.08 o
  -1  -2   7      106.06      102.68      9.77 o
   0  -2   7      133.73      146.71     12.45 o
   1  -2   7       47.84       60.54     12.06 o
   2  -2   7       24.83      103.38     25.51 o
   3  -2   7       50.61       35.40     36.43 o
   4  -2   7      298.82      277.42     42.76 o
   5  -2   7       88.30       30.19     55.23 o
   6  -2   7       98.28      130.71     48.76 o
   7  -2   7      507.82      512.26     77.31 o
 -11  -1   7       37.64       73.61     47.03 o
 -10  -1   7        4.94       23.40     30.52 o
  -9  -1   7      439.48      433.50     37.18 o
  -8  -1   7       12.24       20.06     20.87 o
  -7  -1   7      768.06      800.23     61.22 o
  -6  -1   7     1743.86     1580.42     66.17 o
  -5  -1   7      201.34      209.15     12.85 o
  -4  -1   7     3120.87     3255.81     62.61 o
  -3  -1   7    13261.58    13298.11    335.77 o
  -2  -1   7        1.16       34.87      8.30 o
  -1  -1   7     2500.38     2432.75     59.86 o
   0  -1   7     1785.97     1826.36     42.12 o
   1  -1   7       20.67       60.08     72.17 o
   2  -1   7     9944.80    10190.71    428.01 o
   3  -1   7      719.37      701.72     72.01 o
   4  -1   7       75.90      116.60     44.77 o
   5  -1   7     1599.28     1458.49    118.34 o
   6  -1   7      742.06      856.30     86.64 o
 -11   0   7      256.06      295.08     41.46 o
 -10   0   7     1004.95     1093.02    117.16 o
  -9   0   7      101.14      106.54     19.57 o
  -8   0   7      373.70      392.26     43.44 o
  -7   0   7       29.53       70.55     21.45 o
  -6   0   7       42.49       41.22     10.48 o
  -5   0   7     2883.79     2816.04     48.00 o
  -4   0   7     2048.42     2003.83     49.98 o
  -3   0   7      806.06      847.97     31.49 o
  -2   0   7      895.06      862.68     19.87 o
  -1   0   7       62.13       58.34     10.32 o
   0   0   7       41.69       41.68     15.54 o
   1   0   7       37.37       91.58     42.57 o
   2   0   7      273.68      276.15     48.99 o
   3   0   7       31.86       27.72     20.43 o
   4   0   7        4.12        0.00     58.75 o
   5   0   7       36.12       10.27     51.43 o
   6   0   7      297.05      384.64     70.61 o
 -11   1   7        6.23       42.65     48.99 o
 -10   1   7      236.41      268.56     36.28 o
  -9   1   7      113.05      100.15     17.84 o
  -8   1   7       34.61       85.03     65.34 o
  -7   1   7      908.51      922.85     27.10 o
  -6   1   7       25.05       32.67     12.07 o
  -5   1   7      991.14     1043.79     24.69 o
  -4   1   7     7804.04     8076.39    168.62 o
  -3   1   7       56.18       28.13      8.57 o
  -2   1   7     2746.50     2702.67     47.30 o
  -1   1   7     3802.74     3815.57     64.43 o
   0   1   7      331.36      329.14     35.03 o
   1   1   7     4770.33     5224.97    667.61 o
   2   1   7     1236.80     1276.01     40.17 o
   3   1   7      668.81      532.47     28.73 o
   4   1   7     2294.59     2289.99     81.34 o
   5   1   7      347.24      313.56     68.45 o
 -11   2   7      326.64      340.93     94.05 o
 -10   2   7        4.93        0.00     21.47 o
  -9   2   7      465.45      463.79     30.59 o
  -8   2   7      526.39      539.31     25.61 o
  -7   2   7        0.80        8.44      8.40 o
  -6   2   7     1155.02     1109.43     31.58 o
  -5   2   7      130.75      136.19      7.23 o
  -4   2   7        3.01        3.19      5.21 o
  -3   2   7      884.38      833.40     20.85 o
  -2   2   7       38.09       52.08     12.02 o
  -1   2   7      101.44      105.75     13.04 o
   0   2   7      130.08      246.82     30.33 o
   1   2   7        0.03       40.41     14.07 o
   2   2   7       56.85       63.96     25.28 o
   3   2   7      239.43      218.04     26.96 o
   4   2   7      155.55      123.35     52.00 o
   5   2   7      291.10      691.31    168.78 o
 -12   3   7       42.69       28.55     51.01 o
 -11   3   7       34.17       63.02     24.63 o
 -10   3   7        7.16        4.81     18.54 o
  -9   3   7       51.01       76.20     20.04 o
  -8   3   7      265.80      260.48     13.15 o
  -7   3   7      358.22      360.89     14.20 o
  -6   3   7       23.96       78.57     23.44 o
  -5   3   7      420.61      409.82     22.91 o
  -4   3   7      123.85      137.02     11.70 o
  -3   3   7     1337.57     1349.59     29.58 o
  -2   3   7     7785.64     7856.34    142.91 o
  -1   3   7      188.51      241.74     38.42 o
   0   3   7      765.88      732.38     31.24 o
   1   3   7      850.02      824.54     55.23 o
   2   3   7       49.55       60.99     21.40 o
   3   3   7     2210.01     2212.95     89.39 o
   4   3   7      512.08      417.79     52.93 o
 -12   4   7      431.80      331.01     64.23 o
 -11   4   7       61.32       44.68     47.73 o
 -10   4   7      515.69      504.47     32.76 o
  -9   4   7      172.79      123.47     31.69 o
  -8   4   7       49.54       69.78     16.41 o
  -7   4   7      593.42      567.40     38.54 o
  -6   4   7       28.73       42.26     16.80 o
  -5   4   7        2.24        6.79     21.34 o
  -4   4   7       11.47       13.36      6.39 o
  -3   4   7       13.13       22.38     10.89 o
  -2   4   7       14.52       18.59     27.86 o
  -1   4   7       90.90       87.71     16.32 o
   0   4   7        3.52        0.00     26.86 o
   1   4   7       50.37       21.99     23.03 o
   2   4   7      807.90      825.16     41.82 o
   3   4   7       11.41      170.89     79.38 o
   4   4   7      441.21      461.95     69.25 o
 -12   5   7       28.57       42.71     54.90 o
 -11   5   7        2.27       29.44     52.75 o
 -10   5   7       66.64       38.45     42.48 o
  -9   5   7      732.12      717.20     53.64 o
  -8   5   7      446.57      346.43     42.34 o
  -7   5   7      549.02      538.19     51.43 o
  -6   5   7     1199.49     1244.88     52.66 o
  -5   5   7       15.01       31.34     16.98 o
  -4   5   7      607.50      587.11     16.01 o
  -3   5   7      548.28      554.52     91.37 o
  -2   5   7        1.92       14.77     13.79 o
  -1   5   7      767.75      785.05     48.95 o
   0   5   7      498.22      524.38     33.95 o
   1   5   7       32.64      106.01     47.92 o
   2   5   7      378.86      426.18     61.23 o
   3   5   7      254.42      305.08     52.09 o
 -11   6   7      376.57      403.16     65.92 o
 -10   6   7      215.13      256.51     36.38 o
  -9   6   7       90.97       88.32     41.52 o
  -8   6   7       55.29       87.85     31.18 o
  -7   6   7      285.84      268.21     25.76 o
  -6   6   7      269.89      256.49     25.94 o
  -5   6   7       37.85       81.47     29.38 o
  -4   6   7       13.25       11.05      9.00 o
  -3   6   7        4.10       32.89     15.50 o
  -2   6   7       49.11       62.54     18.61 o
  -1   6   7        7.21        0.00     26.96 o
   0   6   7      111.21       88.42     32.91 o
   1   6   7      313.11      356.65     52.32 o
   2   6   7       86.64      116.70     54.25 o
 -11   7   7      247.73      165.69     50.54 o
 -10   7   7      251.93      200.14     34.00 o
  -9   7   7      227.11      235.30     29.64 o
  -8   7   7       69.86       58.61     20.09 o
  -7   7   7      740.49      796.39     37.89 o
  -6   7   7     2110.74     2155.44     64.86 o
  -5   7   7      446.15      474.18     43.92 o
  -4   7   7     1159.20     1126.00     31.68 o
  -3   7   7        1.93        0.00     24.38 o
  -2   7   7      146.76      132.93     24.26 o
  -1   7   7      841.08      715.77     45.76 o
   0   7   7        9.74      111.49     49.56 o
   1   7   7      682.98      597.08     63.81 o
 -11   8   7      503.14      413.72     44.96 o
 -10   8   7       50.27       56.69     33.24 o
  -9   8   7       85.96       22.54     27.23 o
  -8   8   7      117.80      154.24     42.67 o
  -7   8   7      292.44      253.74     24.79 o
  -6   8   7        8.21       29.35     20.89 o
  -5   8   7       31.59        0.00     20.03 o
  -4   8   7        0.60       14.32     13.19 o
  -3   8   7       19.97       38.46     23.49 o
  -2   8   7        8.87        3.15     36.30 o
  -1   8   7       30.30       56.39     32.45 o
   0   8   7      304.98      306.58     44.00 o
 -11   9   7      101.38      109.98     30.44 o
 -10   9   7      197.75      144.16     27.92 o
  -9   9   7      242.82      172.67     80.88 o
  -8   9   7       99.42      110.62     36.55 o
  -7   9   7      495.44      488.24     33.84 o
  -6   9   7        6.03        4.96     20.55 o
  -5   9   7     2353.21     2286.86     72.01 o
  -4   9   7      420.97      450.90     31.37 o
  -3   9   7       58.66       57.30     30.48 o
  -2   9   7      528.07      498.07     40.84 o
  -1   9   7       47.58       80.10     42.99 o
 -10  10   7       60.03        0.00     30.57 o
  -9  10   7      185.34      195.66     41.86 o
  -8  10   7       69.14       17.52     71.80 o
  -7  10   7        2.51       17.68     32.00 o
  -6  10   7        0.14       21.32     25.64 o
  -5  10   7        5.43       35.17     26.25 o
  -4  10   7       70.65       33.80     47.73 o
  -3  10   7       11.90       54.10     88.14 o
  -2  10   7        4.99       72.18     64.21 o
  -9  11   7      982.42     1054.40     93.14 o
  -8  11   7      461.45      547.46     43.39 o
  -7  11   7       63.79       80.60     35.85 o
  -6  11   7      864.99      907.16     87.01 o
  -5  11   7       60.40       78.32     37.81 o
  -4  11   7       74.65      188.10     81.63 o
   0 -14   8       46.12       54.57     41.45 o
   1 -14   8      208.55      217.26     56.82 o
   2 -14   8      180.29      171.55     58.51 o
   3 -14   8      105.74      175.86     58.98 o
   4 -14   8      507.37      428.99     53.78 o
  -2 -13   8       14.06      129.45     62.68 o
  -1 -13   8      524.05      511.47     72.53 o
   0 -13   8      142.55       92.50     46.28 o
   1 -13   8      189.55      184.68     54.62 o
   2 -13   8      577.32      601.62     69.53 o
   3 -13   8      270.69      279.57     56.36 o
   4 -13   8        8.51       41.91     44.96 o
   5 -13   8      106.04       44.35     57.76 o
  -4 -12   8        2.92        6.05     37.32 o
  -3 -12   8       19.76        0.00     53.21 o
  -2 -12   8       40.88      142.81     44.17 o
  -1 -12   8       20.69       11.21     44.73 o
   0 -12   8       72.17       47.03     46.04 o
   1 -12   8      135.47      128.89     50.59 o
   2 -12   8      276.27      197.57     36.95 o
   3 -12   8      969.87      924.71     81.30 o
   4 -12   8      943.28      897.79     77.41 o
   5 -12   8       14.42       83.92     63.20 o
   6 -12   8      397.78      344.09     71.08 o
  -5 -11   8      116.31      179.80     40.74 o
  -4 -11   8      451.88      601.44     64.84 o
  -3 -11   8       20.39       81.06     50.31 o
  -2 -11   8      652.37      633.04     62.64 o
  -1 -11   8     1268.99     1286.11     62.28 o
   0 -11   8       36.96       60.81     34.88 o
   1 -11   8     1762.46     1673.46    105.54 o
   2 -11   8      327.69      335.27     51.39 o
   3 -11   8      905.06      989.03     75.02 o
   4 -11   8       80.41      105.87     48.76 o
   5 -11   8       33.40      121.34     59.12 o
   6 -11   8       49.20       64.79     55.51 o
  -6 -10   8       30.00       61.75     43.13 o
  -5 -10   8        1.74        0.00     46.88 o
  -4 -10   8       72.86       96.58     47.78 o
  -3 -10   8      359.03      382.34     51.43 o
  -2 -10   8      152.16      117.68     50.12 o
  -1 -10   8       75.81      137.00     53.40 o
   0 -10   8       63.14      110.51     31.88 o
   1 -10   8      252.04      196.12     44.02 o
   2 -10   8     1175.90     1172.77     88.75 o
   3 -10   8      434.49      487.08     65.31 o
   4 -10   8      132.49      159.41     48.95 o
   5 -10   8      745.18      819.26     72.58 o
   6 -10   8      324.71      291.25     63.58 o
  -7  -9   8       94.27      148.77     57.39 o
  -6  -9   8      168.04      163.16     60.95 o
  -5  -9   8      369.82      520.04     53.17 o
  -4  -9   8       81.03      139.86     31.65 o
  -3  -9   8      619.30      676.50     61.75 o
  -2  -9   8        6.18        0.00     38.73 o
  -1  -9   8      157.42       95.63     46.79 o
   0  -9   8       29.06       39.95     26.96 o
   1  -9   8      696.27      593.00     51.67 o
   2  -9   8       91.41       86.69     37.13 o
   3  -9   8      110.22       50.07     48.01 o
   4  -9   8      364.74      326.04     62.50 o
   5  -9   8        4.08       14.44     46.46 o
   6  -9   8        1.69        0.00     58.32 o
   7  -9   8       53.87       91.71     60.11 o
  -7  -8   8        0.70       76.00     51.67 o
  -6  -8   8       22.75       32.58     30.62 o
  -5  -8   8       84.00       97.71     44.31 o
  -4  -8   8       12.78       10.48     27.17 o
  -3  -8   8       62.43       77.23     14.98 o
  -2  -8   8       10.63        0.00     35.49 o
  -1  -8   8        9.40       27.48     17.46 o
   0  -8   8       93.79       83.87     12.27 o
   1  -8   8     1602.00     1522.06     80.17 o
   2  -8   8      532.48      556.43     56.31 o
   3  -8   8       45.00       22.97     52.28 o
   4  -8   8      868.26      999.30     73.80 o
   5  -8   8      637.17      766.99     66.90 o
   6  -8   8      215.26      299.64     67.51 o
   7  -8   8      557.30      604.86     80.74 o
  -8  -7   8      217.26      345.73     46.79 o
  -7  -7   8      217.98      155.54     26.17 o
  -6  -7   8      402.76      510.20     59.59 o
  -5  -7   8      405.77      368.75     44.59 o
  -4  -7   8      624.52      487.46     76.00 o
  -3  -7   8      176.74      197.23     17.72 o
  -2  -7   8      126.85      140.47     48.53 o
  -1  -7   8     1302.18     1311.01     33.79 o
   0  -7   8      361.98      328.17     27.76 o
   1  -7   8      202.77      219.89     17.77 o
   2  -7   8       73.82       80.55     32.44 o
   3  -7   8       25.37       26.02     33.34 o
   4  -7   8        6.65        0.00     48.53 o
   5  -7   8      429.90      514.98     68.78 o
   6  -7   8      151.58       87.11     57.39 o
   7  -7   8        1.70      244.18     69.76 o
  -9  -6   8       22.97      111.68     53.87 o
  -8  -6   8        0.61       16.60     47.05 o
  -7  -6   8       80.42       79.36     23.27 o
  -6  -6   8        1.79        0.00     33.94 o
  -5  -6   8      294.75      372.58     93.63 o
  -4  -6   8      198.46      198.47     25.83 o
  -3  -6   8       83.59       61.71     13.69 o
  -2  -6   8      769.80      721.46     29.56 o
  -1  -6   8       29.10       31.60     30.85 o
   0  -6   8     2610.69     2704.52     89.85 o
   1  -6   8     1765.01     1533.74     78.53 o
   2  -6   8       44.03       65.73     35.49 o
   3  -6   8      801.41      881.49     35.27 o
   4  -6   8      442.36      445.12     63.76 o
   5  -6   8       73.44       97.52     58.51 o
   6  -6   8      436.44      509.17    129.64 o
   7  -6   8      114.86        0.00     75.20 o
  -9  -5   8      172.41      302.36     68.73 o
  -8  -5   8      155.97      109.57     34.93 o
  -7  -5   8     1312.54     1442.85    115.27 o
  -6  -5   8      469.12      661.19     92.46 o
  -5  -5   8      774.82      736.79     84.32 o
  -4  -5   8     1753.00     1765.08     61.41 o
  -3  -5   8      282.67      252.90     27.46 o
  -2  -5   8      952.75      828.08     47.52 o
  -1  -5   8     1749.50     1743.68     82.98 o
   0  -5   8       10.46        5.86     13.82 o
   1  -5   8     1104.62     1046.56     62.73 o
   2  -5   8      308.30      292.62     12.79 o
   3  -5   8        2.83        8.79     11.26 o
   4  -5   8       80.23       77.03     46.23 o
   5  -5   8      143.10      177.13     52.51 o
   6  -5   8        0.20      151.81     65.08 o
   7  -5   8      154.23      199.35     98.13 o
 -10  -4   8        5.04        0.00     50.54 o
  -9  -4   8        6.03       20.80     21.24 o
  -8  -4   8       44.33       57.74     29.35 o
  -7  -4   8      101.76      109.26     23.15 o
  -6  -4   8      690.73      743.06     46.81 o
  -5  -4   8      472.16      417.63     25.27 o
  -4  -4   8       66.79       77.55     13.32 o
  -3  -4   8     1903.50     1847.82     56.26 o
  -2  -4   8      632.65      675.97     32.44 o
  -1  -4   8      227.61      197.37     22.75 o
   0  -4   8     1784.63     1687.76     58.89 o
   1  -4   8      221.91      245.65     18.86 o
   2  -4   8     4028.44     4319.52    149.12 o
   3  -4   8     1157.41     1106.44     92.27 o
   4  -4   8       96.26       10.31     48.43 o
   5  -4   8      743.85      887.34     72.48 o
   6  -4   8      109.40       43.51     46.60 o
 -10  -3   8      202.66      321.58     49.65 o
  -9  -3   8      105.63      109.21     28.19 o
  -8  -3   8     1213.72     1245.49    118.27 o
  -7  -3   8      551.84      706.40     38.73 o
  -6  -3   8      379.21      348.93     24.64 o
  -5  -3   8     3814.19     3850.96     79.53 o
  -4  -3   8      114.16      195.46     18.04 o
  -3  -3   8      301.16      324.02     15.48 o
  -2  -3   8       15.81       20.03     16.36 o
  -1  -3   8      284.88      253.46     20.46 o
   0  -3   8       40.50       47.72     18.24 o
   1  -3   8      195.59      249.95     22.93 o
   2  -3   8      379.43      372.56     39.27 o
   3  -3   8       44.30      188.55     75.91 o
   4  -3   8      211.18      266.96     43.46 o
   5  -3   8      171.67      311.03     62.22 o
   6  -3   8      198.45      216.28     61.04 o
 -10  -2   8        3.71        0.00     21.62 o
  -9  -2   8       57.39       58.75     40.02 o
  -8  -2   8      103.64      111.14     33.19 o
  -7  -2   8      206.73      190.99     24.95 o
  -6  -2   8      712.38      670.43     22.45 o
  -5  -2   8     1815.44     1753.03     36.03 o
  -4  -2   8     5496.43     5568.64    172.08 o
  -3  -2   8      768.70      827.90     35.66 o
  -2  -2   8      646.53      615.27     18.24 o
  -1  -2   8      605.34      499.89     23.23 o
   0  -2   8      286.52      284.00     21.52 o
   1  -2   8    11066.63    11459.79    320.98 o
   2  -2   8     1825.69     1981.33    137.96 o
   3  -2   8       17.39       12.42     46.60 o
   4  -2   8       91.41       99.58     45.67 o
   5  -2   8     1294.00     1339.07     95.46 o
   6  -2   8      187.95      324.72     84.53 o
 -11  -1   8      573.82      606.36     59.68 o
 -10  -1   8        1.95        0.00     21.83 o
  -9  -1   8      817.69      750.95     33.29 o
  -8  -1   8      479.10      465.74     41.18 o
  -7  -1   8        1.40        0.83     13.48 o
  -6  -1   8     1227.90     1079.52     44.18 o
  -5  -1   8     1408.88     1348.79     31.21 o
  -4  -1   8     1758.20     1757.74     45.81 o
  -3  -1   8     2251.26     2188.17     70.24 o
  -2  -1   8        0.19       30.40     21.28 o
  -1  -1   8      284.54      258.15     17.65 o
   0  -1   8      444.67      441.55     22.62 o
   1  -1   8      156.70      179.50     24.57 o
   2  -1   8       53.40       81.09     93.58 o
   3  -1   8        2.08        0.00     41.49 o
   4  -1   8       95.48      101.51     53.87 o
   5  -1   8      311.56      313.38     70.09 o
 -11   0   8       82.16      144.28     77.05 o
 -10   0   8       48.48       56.62     26.74 o
  -9   0   8      198.89      164.75     23.47 o
  -8   0   8       21.27       28.26     19.53 o
  -7   0   8      575.72      528.14     23.29 o
  -6   0   8      993.98      948.76     25.88 o
  -5   0   8     3678.02     3643.87     65.91 o
  -4   0   8     2074.21     2153.56     35.13 o
  -3   0   8     3309.01     3449.55     95.99 o
  -2   0   8     3531.48     3520.48     88.59 o
  -1   0   8     2483.02     2526.34     46.06 o
   0   0   8     5001.60     5240.07     93.69 o
   1   0   8     6360.02     6421.54    143.18 o
   2   0   8      166.44      112.39     24.62 o
   3   0   8     2586.91     2642.59     92.04 o
   4   0   8      629.20      685.85     77.57 o
   5   0   8      140.16      247.79     66.58 o
 -11   1   8       13.58       52.60     32.61 o
 -10   1   8      277.69      228.80     29.08 o
  -9   1   8      549.42      581.02     55.25 o
  -8   1   8       19.14       34.82     13.75 o
  -7   1   8      923.83      967.42     27.25 o
  -6   1   8      815.47      827.24     22.90 o
  -5   1   8      512.16      565.29     16.95 o
  -4   1   8     2293.16     2294.43     65.80 o
  -3   1   8       64.48       51.72     15.04 o
  -2   1   8      148.17      145.84     13.98 o
  -1   1   8       39.83       72.91     12.94 o
   0   1   8       20.35       27.56     15.35 o
   1   1   8        5.44        5.82     21.36 o
   2   1   8        8.68       87.11     36.36 o
   3   1   8       54.65       64.47     54.03 o
   4   1   8      264.29      265.84     42.95 o
   5   1   8      187.73      297.06     83.45 o
 -11   2   8       43.50       87.04     23.58 o
 -10   2   8      305.15      398.07    101.88 o
  -9   2   8      483.93      603.64     32.84 o
  -8   2   8      657.10      635.43     33.23 o
  -7   2   8      345.59      375.17     20.97 o
  -6   2   8     1218.42     1213.37     25.95 o
  -5   2   8      742.96      755.12     16.04 o
  -4   2   8     1553.94     1531.84     34.81 o
  -3   2   8     4939.71     4956.07     87.20 o
  -2   2   8      472.23      467.98     23.34 o
  -1   2   8     3063.21     3067.94     81.21 o
   0   2   8     1069.66     1263.35     66.88 o
   1   2   8      293.88      294.46     26.61 o
   2   2   8     2271.64     2208.69     78.49 o
   3   2   8     1668.98     1605.01    192.18 o
   4   2   8      183.94      273.43     64.04 o
 -11   3   8      423.71      368.51     55.04 o
 -10   3   8       66.20      103.59     54.67 o
  -9   3   8       87.81       99.91     37.12 o
  -8   3   8      735.41      680.67     24.79 o
  -7   3   8      499.86      422.96     32.17 o
  -6   3   8        5.88       33.75     45.79 o
  -5   3   8       78.14       77.21     23.07 o
  -4   3   8      316.09      319.66     14.33 o
  -3   3   8       16.42       30.99     11.69 o
  -2   3   8        8.91       13.04     13.84 o
  -1   3   8       32.23       31.89     16.45 o
   0   3   8        9.30        0.00     18.36 o
   1   3   8      175.07      174.98     44.70 o
   2   3   8       46.15       22.42     27.93 o
   3   3   8      333.11      239.67     42.67 o
 -12   4   8       11.37       87.67     57.11 o
 -11   4   8       49.26      114.87     49.84 o
 -10   4   8       51.09       57.72     46.60 o
  -9   4   8      339.54      412.77     61.61 o
  -8   4   8       44.17       50.38     36.41 o
  -7   4   8     1819.77     1745.78     95.83 o
  -6   4   8      156.64      138.55     20.24 o
  -5   4   8      300.66      291.11     24.90 o
  -4   4   8      868.42      815.08     39.53 o
  -3   4   8      326.31      333.26     34.66 o
  -2   4   8     2447.07     2468.64     61.32 o
  -1   4   8     1676.47     1779.60     89.44 o
   0   4   8       13.27       34.89     24.03 o
   1   4   8     1461.58     1441.65     65.77 o
   2   4   8      832.50      918.66     97.61 o
   3   4   8        7.75       80.22     60.90 o
 -11   5   8      147.14      127.81     49.70 o
  -9   5   8      114.57      121.85     44.31 o
  -8   5   8      605.25      594.83     58.32 o
  -7   5   8        0.93        0.00     27.77 o
  -6   5   8      314.96      328.51     28.46 o
  -5   5   8        0.69       22.78     31.33 o
  -4   5   8       18.35       29.09      9.96 o
  -3   5   8        6.74       34.31     13.25 o
  -2   5   8        1.11       58.31     16.40 o
  -1   5   8        9.95       64.92     34.07 o
   0   5   8      374.28      342.63     32.13 o
   1   5   8       32.52       78.30     45.76 o
   2   5   8      194.06      313.38     60.06 o
 -11   6   8        3.88        0.00     49.56 o
 -10   6   8        7.33       96.68     56.40 o
  -9   6   8       61.23       49.14     43.13 o
  -8   6   8      267.68      279.52     35.31 o
  -7   6   8      596.52      534.98     96.51 o
  -6   6   8      215.16      202.25     23.23 o
  -5   6   8     1296.13     1398.56     55.42 o
  -4   6   8      264.34      295.72     25.81 o
  -3   6   8       32.09       64.51     18.07 o
  -2   6   8      601.36      562.00     34.22 o
  -1   6   8       61.20       31.63     58.56 o
   0   6   8     1383.56     1183.70     84.25 o
   1   6   8     1083.17     1254.59     97.33 o
 -11   7   8       70.99        0.00     52.37 o
 -10   7   8       36.78      122.23     53.12 o
  -9   7   8       19.40       28.11     32.35 o
  -8   7   8       30.01       70.84     49.89 o
  -7   7   8      292.30      304.09     40.01 o
  -6   7   8       42.09       34.50     56.07 o
  -5   7   8        0.67        0.00     23.89 o
  -4   7   8       47.09       37.13     25.44 o
  -3   7   8        5.96       58.84     55.72 o
  -2   7   8        2.20       65.55     49.25 o
  -1   7   8      126.55      158.63     36.34 o
   0   7   8      208.93      225.85     39.07 o
 -11   8   8      385.97      369.31     61.09 o
 -10   8   8       57.93      101.72     33.41 o
  -9   8   8      131.93      199.76     34.59 o
  -8   8   8      186.42      181.23     71.71 o
  -7   8   8       15.02      176.80     41.55 o
  -6   8   8     1116.55     1246.81     72.88 o
  -5   8   8      569.63      635.82     45.19 o
  -4   8   8      267.25      374.66     77.36 o
  -3   8   8      173.02      150.88     29.59 o
  -2   8   8        1.54        4.94     26.54 o
  -1   8   8      121.53      147.91     33.38 o
 -10   9   8      101.93       97.04     35.13 o
  -9   9   8       51.50       24.35     37.98 o
  -8   9   8      176.26      187.42     33.23 o
  -7   9   8        4.52       59.84     29.85 o
  -6   9   8       12.42       22.98     34.91 o
  -5   9   8       33.18        0.00     30.73 o
  -4   9   8        0.46       14.86     55.51 o
  -3   9   8       26.27       62.03     52.00 o
  -2   9   8       43.74      162.64     65.08 o
  -9  10   8      453.65      541.54     76.56 o
  -8  10   8        0.33       44.90     29.90 o
  -7  10   8      360.07      368.49     61.97 o
  -6  10   8      126.71      159.68     48.26 o
  -5  10   8      110.55      468.47     98.08 o
  -4  10   8      459.55      331.47     69.48 o
   0 -14   9        5.61        3.00     38.21 o
   1 -14   9      538.90      551.18     74.50 o
   2 -14   9      394.78      296.45     63.48 o
  -2 -13   9        5.07       30.80     42.10 o
  -1 -13   9       46.01      150.36     66.06 o
   0 -13   9       80.53       90.02     48.01 o
   1 -13   9        7.36        0.00     29.72 o
   2 -13   9      405.62      355.10     59.68 o
   3 -13   9      462.08      376.02     58.51 o
   4 -13   9       72.26      178.77     65.40 o
  -4 -12   9       18.09       58.00     46.84 o
  -3 -12   9      341.49      346.62     69.95 o
  -2 -12   9      641.84      648.32     62.64 o
  -1 -12   9        1.19       84.96     52.60 o
   0 -12   9      767.39      757.33     67.84 o
   1 -12   9      473.79      493.09     56.59 o
   2 -12   9      112.96       95.18     38.07 o
   3 -12   9      408.75      396.97     62.12 o
   4 -12   9       15.78       52.51     54.57 o
   5 -12   9       33.86        9.28     46.42 o
  -5 -11   9        0.09       41.21     46.23 o
  -4 -11   9        8.82        0.00     51.15 o
  -3 -11   9        3.58       24.71     50.49 o
  -2 -11   9      178.64      218.95     56.26 o
  -1 -11   9      297.80      412.82     55.42 o
   0 -11   9      232.78      227.86     46.79 o
   1 -11   9      656.05      530.64     61.89 o
   2 -11   9      648.33      683.34     62.83 o
   3 -11   9        1.38       34.98     53.45 o
   4 -11   9     1012.20     1047.64     78.77 o
   5 -11   9      150.65      145.48     64.98 o
  -6 -10   9      257.07      201.09     49.56 o
  -5 -10   9        4.73       52.56     56.59 o
  -4 -10   9      560.07      650.15     71.97 o
  -3 -10   9      967.88     1172.77     82.61 o
  -2 -10   9        0.23       40.74     56.03 o
  -1 -10   9      425.06      426.28     44.17 o
   0 -10   9      892.30      793.79     43.67 o
   1 -10   9        3.79       94.66     48.34 o
   2 -10   9      367.88      444.70     59.45 o
   3 -10   9      208.76      268.56     48.76 o
   4 -10   9       29.47       52.93     53.96 o
   5 -10   9      346.54      322.38     56.68 o
   6 -10   9        0.06        0.00     58.18 o
  -7  -9   9       15.69        0.00     45.99 o
  -6  -9   9       21.34       85.61     56.78 o
  -5  -9   9       18.42        0.00     41.68 o
  -4  -9   9       41.81       58.75     43.27 o
  -3  -9   9       15.85        0.00     41.16 o
  -2  -9   9      139.94       70.00     42.62 o
  -1  -9   9       14.85        0.00     40.09 o
   0  -9   9      616.51      523.13     31.72 o
   1  -9   9     1460.70     1599.05     95.04 o
   2  -9   9       29.82       67.33     37.27 o
   3  -9   9      279.11      332.18     60.39 o
   4  -9   9      167.75      245.49     59.03 o
   5  -9   9      296.01      230.91     61.61 o
   6  -9   9     1457.01     1467.68    111.26 o
  -7  -8   9      248.02      293.70     33.91 o
  -6  -8   9      196.83      290.54     57.11 o
  -5  -8   9       44.13       31.69     48.06 o
  -4  -8   9      691.41      775.85     57.90 o
  -3  -8   9       98.88      210.09     48.20 o
  -2  -8   9       69.88      118.20     44.45 o
  -1  -8   9     3328.34     3368.29     98.74 o
   0  -8   9      454.46      438.61     41.63 o
   1  -8   9      421.62      379.65     38.47 o
   2  -8   9       92.45      144.92     38.59 o
   3  -8   9       35.12       50.96     45.76 o
   4  -8   9       88.80       30.94     47.40 o
   5  -8   9      144.38       95.13     87.96 o
   6  -8   9       25.12       98.83     65.22 o
  -8  -7   9        6.89       31.23     35.12 o
  -7  -7   9       27.27       46.58     22.99 o
  -6  -7   9      101.72       34.27     41.35 o
  -5  -7   9      539.10      610.81     57.57 o
  -4  -7   9        4.15       28.64     16.66 o
  -3  -7   9       17.74       95.88     30.62 o
  -2  -7   9      563.61      693.27    129.43 o
  -1  -7   9     1218.28     1122.84     41.35 o
   0  -7   9     1898.35     1977.60    138.50 o
   1  -7   9        0.53        0.00     28.79 o
   2  -7   9      649.52      738.15     64.70 o
   3  -7   9      603.64      525.44     57.95 o
   4  -7   9      310.83      279.90     49.23 o
   5  -7   9     1032.21     1141.13     96.07 o
   6  -7   9      151.25      171.46     64.33 o
  -9  -6   9       87.76       90.58     56.50 o
  -8  -6   9      382.94      430.32     43.91 o
  -7  -6   9      395.98      642.34     62.59 o
  -6  -6   9      419.25      400.91     47.73 o
  -5  -6   9      510.25      528.33     34.94 o
  -4  -6   9      450.43      514.83     54.27 o
  -3  -6   9      129.60      176.61     22.26 o
  -2  -6   9     1311.89     1310.25     46.31 o
  -1  -6   9       66.25       68.06     25.62 o
   0  -6   9      427.09      400.79     23.45 o
   1  -6   9      211.18      251.35     46.93 o
   2  -6   9      123.37      179.29     46.65 o
   3  -6   9       15.84       28.74     46.23 o
   4  -6   9      240.83      185.90     50.07 o
   5  -6   9      170.88      161.38     65.36 o
   6  -6   9        0.65       45.06     61.42 o
  -9  -5   9        0.75        4.88     40.04 o
  -8  -5   9       11.49       30.45     23.39 o
  -7  -5   9       92.59      151.81     31.86 o
  -6  -5   9      174.80      195.33     49.89 o
  -5  -5   9      338.81      324.48     26.55 o
  -4  -5   9       31.11       36.23     14.37 o
  -3  -5   9        1.54       43.55     78.84 o
  -2  -5   9     1062.47     1043.93     38.06 o
  -1  -5   9     1335.41     1278.28    105.54 o
   0  -5   9        1.45       21.50     16.25 o
   1  -5   9     1275.75     1218.77     84.06 o
   2  -5   9     2322.51     2358.13     65.25 o
   3  -5   9      268.41      400.35     61.28 o
   4  -5   9      630.40      693.42     53.17 o
   5  -5   9      298.38      296.03     52.23 o
   6  -5   9      636.11      716.59     87.30 o
 -10  -4   9        2.44       10.78     33.29 o
  -9  -4   9      354.13      348.45     64.70 o
  -8  -4   9      598.11      728.05     53.21 o
  -7  -4   9      172.12      115.18     27.85 o
  -6  -4   9     2110.62     2224.61     73.23 o
  -5  -4   9       57.78       55.78     35.14 o
  -4  -4   9     1013.29      983.72     33.99 o
  -3  -4   9      920.53      981.97     89.06 o
  -2  -4   9        4.93        6.96     14.43 o
  -1  -4   9       96.01       84.82     40.44 o
   0  -4   9      223.71      242.03     18.67 o
   1  -4   9       44.98       59.45     18.92 o
   2  -4   9       32.17       81.28     15.02 o
   3  -4   9       32.19        0.00     45.95 o
   4  -4   9        0.00      104.46     58.37 o
   5  -4   9       37.75        0.00     56.50 o
   6  -4   9       36.39       22.60     61.65 o
 -10  -3   9        0.35       15.09     32.91 o
  -9  -3   9      145.97      164.29     25.75 o
  -8  -3   9      201.69      219.69     38.45 o
  -7  -3   9        5.79       18.24     16.42 o
  -6  -3   9       77.24       91.77     19.55 o
  -5  -3   9      912.45      819.97     25.34 o
  -4  -3   9      760.08      815.28     27.49 o
  -3  -3   9      202.19      219.86     15.40 o
  -2  -3   9      690.03      678.63     18.69 o
  -1  -3   9        8.69        3.52     13.54 o
   0  -3   9     1661.79     1835.08     59.75 o
   1  -3   9      891.27      889.66     36.28 o
   2  -3   9        6.21       68.55     19.90 o
   3  -3   9       39.02       44.02     40.98 o
   4  -3   9      838.54      779.32     64.89 o
   5  -3   9        5.65       48.38     57.62 o
 -10  -2   9      518.80      460.02     30.16 o
  -9  -2   9      558.20      567.54     30.74 o
  -8  -2   9       17.41       28.63     18.55 o
  -7  -2   9      547.10      537.90     43.58 o
  -6  -2   9     1113.90     1068.72     31.23 o
  -5  -2   9      182.52      149.60     55.13 o
  -4  -2   9     3159.47     3072.86    110.46 o
  -3  -2   9      323.54      329.53     14.68 o
  -2  -2   9      337.24      354.09     34.44 o
  -1  -2   9      805.92      807.56     43.99 o
   0  -2   9      190.67      202.11     20.51 o
   1  -2   9      307.24      304.25     21.67 o
   2  -2   9        0.22        0.00     24.61 o
   3  -2   9        5.17       27.80     45.29 o
   4  -2   9      371.04      494.40     85.52 o
   5  -2   9       63.95       84.25     42.10 o
 -11  -1   9        2.02       77.18     43.77 o
 -10  -1   9        0.83       91.75     95.57 o
  -9  -1   9      118.97      125.30     20.81 o
  -8  -1   9      235.64      167.09     19.82 o
  -7  -1   9        3.89        9.92     11.32 o
  -6  -1   9     1833.43     1732.89     69.55 o
  -5  -1   9     1412.72     1423.74     35.76 o
  -4  -1   9      318.48      294.14     12.72 o
  -3  -1   9     1712.31     1653.75     42.06 o
  -2  -1   9      504.55      487.13     18.10 o
  -1  -1   9     1989.99     2099.64     53.43 o
   0  -1   9     9283.35     9701.54    291.01 o
   1  -1   9      696.44      637.46     29.16 o
   2  -1   9     1109.02     1269.92     71.41 o
   4  -1   9      108.86       86.19     30.57 o
   5  -1   9      701.30      730.18     85.99 o
 -11   0   9      310.20      276.35     37.67 o
 -10   0   9      555.78      595.22     34.93 o
  -9   0   9        6.14        0.00     17.96 o
  -8   0   9     1363.02     1330.62     37.97 o
  -7   0   9      511.91      474.64     35.96 o
  -6   0   9      380.23      396.41     22.53 o
  -5   0   9     1143.94     1124.54     44.28 o
  -4   0   9       12.62       21.98      9.40 o
  -3   0   9      233.10      236.43     14.71 o
  -2   0   9      203.01      231.11     18.69 o
  -1   0   9      103.23      170.03     74.77 o
   0   0   9       50.17       11.28     33.78 o
   1   0   9       54.83      102.32     54.41 o
   2   0   9      147.99      136.37     25.11 o
   3   0   9       88.23      131.72     58.39 o
   4   0   9      361.53      353.84     64.47 o
 -11   1   9      143.08      115.20     56.07 o
 -10   1   9      334.68      323.22     25.76 o
  -9   1   9      218.21      165.63     25.68 o
  -8   1   9        1.54       38.84     33.51 o
  -7   1   9      827.32      830.66     25.62 o
  -6   1   9     1374.32     1332.02     32.83 o
  -5   1   9      568.70      565.44     16.13 o
  -4   1   9     1838.11     1808.66     54.84 o
  -3   1   9       31.63       41.37     11.26 o
  -2   1   9     1861.41     1903.95     51.81 o
  -1   1   9     9742.26     9945.66    195.17 o
   0   1   9      226.65      272.93     74.12 o
   1   1   9       53.54       54.33     23.50 o
   2   1   9     2310.29     2356.98    121.88 o
   3   1   9        0.07       12.17     33.01 o
   4   1   9     1186.09     1110.84    103.80 o
 -11   2   9      119.81      302.78     67.33 o
 -10   2   9        0.33       23.35     31.16 o
  -9   2   9      417.33      398.95     22.98 o
  -8   2   9     1265.45     1102.31     29.44 o
  -7   2   9        6.28       26.49     11.65 o
  -6   2   9      797.14      759.80     35.38 o
  -5   2   9      421.82      400.84     22.58 o
  -4   2   9       67.53       81.22      9.38 o
  -3   2   9      915.44      970.38     42.04 o
  -2   2   9       53.44       76.23     15.02 o
  -1   2   9       26.55       25.57     17.59 o
   0   2   9       15.45        0.00     22.03 o
   1   2   9       46.42       46.94     25.45 o
   2   2   9       73.68       96.17     23.28 o
   3   2   9      209.49      202.07     59.92 o
 -11   3   9       92.06       89.60     35.63 o
 -10   3   9       92.25       54.76     30.43 o
  -9   3   9       61.78      100.41     38.08 o
  -8   3   9     1243.90     1212.95     57.92 o
  -7   3   9     1257.29     1154.36     53.33 o
  -6   3   9      341.63      358.58     25.86 o
  -5   3   9     1141.93     1195.84     42.23 o
  -4   3   9      480.31      494.05     16.17 o
  -3   3   9      895.26      965.86     40.09 o
  -2   3   9     6165.22     6279.17    124.99 o
  -1   3   9       35.18       56.85     30.72 o
   0   3   9      909.64      943.82     57.22 o
   1   3   9     1344.78     1356.42     73.75 o
   2   3   9       26.11       42.90     56.29 o
   3   3   9      317.28      405.79     78.95 o
 -11   4   9        6.85       77.22     58.93 o
 -10   4   9       78.60       59.68     48.57 o
  -9   4   9      738.22      724.05     46.38 o
  -8   4   9        0.48       49.72     31.28 o
  -7   4   9      373.29      363.03     29.83 o
  -6   4   9      661.04      605.51     36.26 o
  -5   4   9       83.60      106.59     35.85 o
  -4   4   9      178.70      195.16     10.91 o
  -3   4   9        5.29        4.50     10.44 o
  -2   4   9        0.70       10.32     20.18 o
  -1   4   9       34.12        6.35     20.71 o
   0   4   9        3.16       44.11     37.77 o
   1   4   9      156.21      200.61     52.46 o
   2   4   9      133.50       78.95     43.56 o
 -11   5   9        8.00       25.32     51.67 o
 -10   5   9        0.57        1.03     35.30 o
  -9   5   9      394.54      367.48     57.25 o
  -8   5   9      410.81      392.97     32.80 o
  -7   5   9       36.41       42.40     33.48 o
  -6   5   9     1486.91     1599.98     53.37 o
  -5   5   9     1059.42     1057.35     43.66 o
  -4   5   9      104.28      128.77     29.50 o
  -3   5   9      883.60      851.07     47.67 o
  -2   5   9      200.67      273.18     28.63 o
  -1   5   9     1879.02     1802.97     78.27 o
   0   5   9     2962.21     3280.55    104.35 o
   1   5   9       13.28       85.19     57.81 o
 -11   6   9       84.58       96.82     63.53 o
 -10   6   9      133.02      148.44     52.18 o
  -9   6   9       10.05       17.30     31.77 o
  -8   6   9       16.48       54.24     31.66 o
  -7   6   9      160.36      232.87     41.15 o
  -6   6   9        0.28       42.33     30.96 o
  -5   6   9       61.04       56.52     33.92 o
  -4   6   9        0.24        2.87     15.94 o
  -3   6   9        3.10       33.70     24.34 o
  -2   6   9       14.88       40.03     20.88 o
  -1   6   9      114.02       76.07     35.21 o
   0   6   9      125.93       92.79     34.64 o
 -11   7   9        0.07       37.09     54.10 o
 -10   7   9      201.88      223.64     43.29 o
  -9   7   9       15.38        0.00     55.61 o
  -8   7   9       21.36       44.77     48.76 o
  -7   7   9      619.56      614.41     41.60 o
  -6   7   9      418.29      448.75     43.04 o
  -5   7   9      253.31      288.14     45.78 o
  -4   7   9      387.22      406.96     54.39 o
  -3   7   9       12.09       41.91     25.84 o
  -2   7   9      268.00      217.92     70.58 o
  -1   7   9      988.88      928.81     67.89 o
 -10   8   9       16.07        8.91     53.45 o
  -9   8   9      180.48      181.91     47.45 o
  -8   8   9        0.95        0.00     43.44 o
  -7   8   9        0.76        0.00     38.40 o
  -6   8   9       10.95       69.51     35.71 o
  -5   8   9        0.32       43.85     36.98 o
  -4   8   9        0.17       17.77     50.40 o
  -3   8   9        3.36        0.00     37.98 o
  -2   8   9       67.98       90.39     68.03 o
  -9   9   9       40.39        0.00     65.83 o
  -8   9   9      304.12      330.45     54.27 o
  -7   9   9       88.35      125.16     55.49 o
  -6   9   9      100.29       81.76     40.87 o
  -5   9   9      267.28      245.58     60.20 o
  -4   9   9      189.51      234.61     65.36 o
  -3   9   9      104.28      269.68     88.24 o
  -7  10   9       42.27      115.99     51.78 o
  -6  10   9        5.55       56.38    112.05 o
  -2 -13  10       78.53      183.32     49.18 o
  -1 -13  10      325.32      403.40     67.75 o
   0 -13  10      585.36      492.62     66.86 o
   1 -13  10        4.62       25.79     39.66 o
   2 -13  10      591.07      597.73     60.90 o
   3 -13  10       49.12       55.56     41.40 o
  -3 -12  10      154.80      131.84     46.37 o
  -2 -12  10      268.45      331.15     54.20 o
  -1 -12  10       40.42       60.39     38.26 o
   0 -12  10      125.05      195.09     58.75 o
   1 -12  10      114.93      408.18    108.54 o
   2 -12  10       34.15       94.61     40.27 o
   3 -12  10      601.38      650.38     72.44 o
   4 -12  10      194.02      227.86     68.78 o
  -5 -11  10      206.77      259.18     63.01 o
  -4 -11  10      509.55      596.23     69.06 o
  -3 -11  10        9.73       52.56     33.99 o
  -2 -11  10      494.08      656.85     73.37 o
  -1 -11  10      564.08      479.44     64.23 o
   0 -11  10      196.40      221.20     48.85 o
   1 -11  10      447.54      362.14     55.18 o
   2 -11  10      396.33      406.96     52.93 o
   3 -11  10       25.46      155.33     54.53 o
   4 -11  10      327.96      401.99     75.25 o
  -6 -10  10        0.46        0.00     38.16 o
  -5 -10  10       18.35       90.02     53.17 o
  -4 -10  10       25.82       21.71     35.12 o
  -3 -10  10       10.57        0.00     44.21 o
  -2 -10  10      101.58      236.25     51.71 o
  -1 -10  10      514.94      385.49     27.04 o
   0 -10  10      950.40      900.61     72.20 o
   1 -10  10      134.85      116.65     34.51 o
   2 -10  10      460.20      459.70     58.65 o
   3 -10  10      438.93      407.76     65.22 o
   4 -10  10      235.18      271.32     66.01 o
   5 -10  10     1539.44     1463.79    113.79 o
  -7  -9  10      121.64      255.66     61.47 o
  -6  -9  10      127.52      118.24     41.45 o
  -5  -9  10      834.85      852.50     82.38 o
  -4  -9  10      407.18      513.86     61.04 o
  -3  -9  10      957.73      846.57     45.73 o
  -2  -9  10     2115.70     2184.83    133.48 o
  -1  -9  10        4.94       24.57     16.25 o
   0  -9  10     1190.97     1056.92     71.92 o
   1  -9  10      115.00       90.35     42.10 o
   2  -9  10        5.18       15.57     29.02 o
   3  -9  10      566.85      472.69     62.22 o
   4  -9  10        6.80       91.57     59.68 o
   5  -9  10       44.69       36.76     45.90 o
  -7  -8  10        0.76        0.00     28.67 o
  -6  -8  10       20.19       45.81     34.60 o
  -5  -8  10       42.13       38.21     35.12 o
  -4  -8  10        3.90       79.47     44.40 o
  -3  -8  10      313.19      263.65     25.99 o
  -2  -8  10      975.68      977.51     29.10 o
  -1  -8  10     1432.82     1339.45     48.61 o
   0  -8  10      169.57      182.19     45.06 o
   1  -8  10      207.84      274.83     20.06 o
   2  -8  10      412.97      376.34     45.76 o
   3  -8  10       43.22       98.18     48.57 o
   4  -8  10     1714.34     1780.49    119.04 o
   5  -8  10      282.82      383.56    106.85 o
  -8  -7  10       54.81      108.56     29.05 o
  -7  -7  10       75.34       18.78     21.93 o
  -6  -7  10      744.50      840.60     68.73 o
  -5  -7  10       96.30      183.98     49.60 o
  -4  -7  10       78.36       87.60     15.75 o
  -3  -7  10      351.19      289.98     23.80 o
  -2  -7  10      448.19      489.80     16.67 o
  -1  -7  10     1293.49     1271.43    110.84 o
   0  -7  10      177.78      193.34     54.27 o
   1  -7  10      209.98      195.68     23.84 o
   2  -7  10      397.05      484.83     59.07 o
   3  -7  10      212.01      112.90     49.28 o
   4  -7  10       91.92       84.53     61.14 o
   5  -7  10      142.58       97.52     60.95 o
  -9  -6  10       80.07       82.19     44.02 o
  -8  -6  10        0.08       35.40     36.34 o
  -7  -6  10        2.19       32.81     33.09 o
  -5  -6  10       83.07      104.21     21.08 o
  -4  -6  10       36.94       41.33     14.48 o
  -3  -6  10      513.07      494.00     28.07 o
  -2  -6  10     1110.52     1057.24     30.52 o
  -1  -6  10        2.79       28.31     15.82 o
   0  -6  10      487.09      516.31     26.44 o
   1  -6  10      773.36      713.40     54.01 o
   2  -6  10        0.06       65.73     48.29 o
   3  -6  10     1525.55     1554.65     94.99 o
   4  -6  10      553.81      599.09     61.98 o
   5  -6  10      153.12      199.17     65.03 o
  -9  -5  10       79.02      128.48     27.04 o
  -8  -5  10        0.59       17.07     36.08 o
  -7  -5  10      917.19      984.52     49.88 o
  -6  -5  10        9.15       44.42     19.65 o
  -5  -5  10      385.27      404.46     37.92 o
  -4  -5  10      355.11      382.52     26.67 o
  -3  -5  10       97.64       89.97     26.51 o
  -2  -5  10      655.68      703.61     32.54 o
  -1  -5  10      392.54      391.88     25.68 o
   0  -5  10        3.58       12.39     20.98 o
   1  -5  10       14.55       91.38     45.20 o
   2  -5  10      155.38       34.60     40.70 o
   3  -5  10       11.68       14.21     50.73 o
   4  -5  10       67.24        8.11     48.76 o
   5  -5  10        3.04       44.82     47.87 o
 -10  -4  10        0.75       12.75     45.06 o
  -9  -4  10        5.21        0.00     19.32 o
  -8  -4  10      103.66      150.20     28.09 o
  -7  -4  10       56.02       69.54     21.80 o
  -6  -4  10        3.43       29.86     19.18 o
  -5  -4  10      156.43      188.97     19.41 o
  -4  -4  10      268.90      262.17     21.40 o
  -3  -4  10     1198.88     1199.66     59.42 o
  -2  -4  10      172.89      154.44     12.50 o
  -1  -4  10      439.47      398.61     27.50 o
   0  -4  10     1010.46     1019.22     36.89 o
   1  -4  10       27.52       50.22     19.77 o
   2  -4  10      731.69      659.25     58.79 o
   3  -4  10      932.49      970.65     65.03 o
   4  -4  10        0.92      108.91     61.09 o
   5  -4  10      871.78      802.81     86.78 o
 -10  -3  10      337.14      436.80     33.84 o
  -9  -3  10        0.08       23.25     21.75 o
  -8  -3  10      384.60      399.84     38.69 o
  -7  -3  10      154.14      184.33     56.24 o
  -6  -3  10      370.90      367.09     24.97 o
  -5  -3  10     2344.79     2015.44     62.03 o
  -4  -3  10      721.01      733.18     33.37 o
  -3  -3  10      263.86      303.51     16.63 o
  -2  -3  10     1083.04     1128.81     88.40 o
  -1  -3  10      133.59      113.86     20.74 o
   0  -3  10      224.89      221.67     20.09 o
   1  -3  10        5.35       47.10     18.08 o
   2  -3  10      624.34      643.68     56.82 o
   3  -3  10        0.38       67.19     52.93 o
   4  -3  10       10.63        4.08     58.18 o
 -10  -2  10        0.63       65.16     28.83 o
  -9  -2  10       98.41      130.53     21.62 o
  -8  -2  10      120.78      118.20     21.00 o
  -7  -2  10       27.19       49.78     19.40 o
  -6  -2  10       22.58       24.84     14.79 o
  -5  -2  10      302.57      293.15     24.90 o
  -4  -2  10      849.16      859.25     23.88 o
  -3  -2  10      879.94      806.19     24.34 o
  -2  -2  10      454.77      531.81     21.68 o
  -1  -2  10     1572.39     1539.54     53.45 o
   0  -2  10      231.37      212.22     23.33 o
   1  -2  10      146.83      175.57     25.29 o
   2  -2  10      558.15      772.47     67.37 o
   3  -2  10      135.82       75.62     51.10 o
   4  -2  10     1058.64     1235.79     94.14 o
 -11  -1  10      410.11      426.62     43.38 o
 -10  -1  10       17.97       91.66     37.12 o
  -9  -1  10      836.78      782.02     47.62 o
  -8  -1  10      580.87      571.65     29.76 o
  -7  -1  10      188.23      212.84     20.47 o
  -6  -1  10      715.65      661.84     31.40 o
  -5  -1  10      128.33      146.63     22.61 o
  -4  -1  10       34.75       36.06     10.56 o
  -3  -1  10      147.75      149.56     18.20 o
  -2  -1  10       59.00       90.47     14.05 o
  -1  -1  10       71.16       94.58     15.38 o
   0  -1  10      185.09      242.60     27.15 o
   1  -1  10      161.98      183.98     42.95 o
   2  -1  10        0.37        0.00     26.93 o
   3  -1  10       19.81       18.66     29.15 o
   4  -1  10        5.57        0.00     63.15 o
 -11   0  10       45.15       47.28     35.02 o
 -10   0  10       27.00        9.38     19.68 o
  -9   0  10       18.18       21.09     16.54 o
  -8   0  10      495.72      475.82     34.75 o
  -7   0  10      422.83      447.34     33.58 o
  -6   0  10       46.81       58.03     19.17 o
  -5   0  10      536.89      557.46     21.05 o
  -4   0  10       76.96       97.20     11.47 o
  -3   0  10     1687.37     1775.85     40.45 o
  -2   0  10     4764.40     4939.37    101.39 o
  -1   0  10       59.31       77.54     18.99 o
   0   0  10        9.49        0.00     21.05 o
   1   0  10      143.90      166.68     28.62 o
   2   0  10      177.52      238.72     29.52 o
   3   0  10     1782.92     1755.45     76.48 o
 -11   1  10       24.18       82.89     66.69 o
 -10   1  10      296.58      261.49     35.15 o
  -9   1  10      652.29      571.42     59.26 o
  -8   1  10       32.83       31.71     18.44 o
  -7   1  10     1216.38     1086.63     28.17 o
  -6   1  10      235.52      201.37     11.26 o
  -5   1  10      131.96      140.94     13.49 o
  -4   1  10     1102.08     1183.01     38.94 o
  -3   1  10      305.55      300.03     21.32 o
  -2   1  10      696.87      711.85     30.19 o
  -1   1  10       23.61       36.36     55.27 o
   0   1  10       34.98       20.18     23.73 o
   1   1  10      167.42      187.12     30.25 o
   2   1  10      157.37      248.77    166.44 o
   3   1  10        6.47      129.82     62.87 o
 -11   2  10        0.31       85.61     52.00 o
 -10   2  10       12.99       21.53     31.52 o
  -9   2  10      688.35      678.68     47.10 o
  -8   2  10     1277.10     1280.04     62.26 o
  -7   2  10      153.84      103.52     25.67 o
  -6   2  10      745.84      763.61     32.34 o
  -5   2  10      126.84      113.99     20.70 o
  -4   2  10       71.30       65.78     15.28 o
  -3   2  10     8455.65     9109.97    236.79 o
  -2   2  10     1338.38     1262.73     38.58 o
  -1   2  10     1845.47     1932.12     58.97 o
   0   2  10     1063.54     1180.04    105.72 o
   1   2  10      214.09      229.13     70.68 o
   2   2  10      718.12      682.08     55.53 o
 -11   3  10      147.98      184.21     55.98 o
 -10   3  10      213.25      196.31     36.87 o
  -9   3  10       97.71       41.75     50.12 o
  -8   3  10     1394.86     1383.99     59.07 o
  -7   3  10      562.43      479.22     47.32 o
  -6   3  10      219.32      236.90     24.41 o
  -5   3  10      297.88      296.12     24.47 o
  -4   3  10      217.62      214.92     15.68 o
  -3   3  10       16.91       57.50     17.65 o
  -2   3  10      156.56      121.45     21.05 o
  -1   3  10       17.88       15.95     21.57 o
   0   3  10       10.27       48.44     28.72 o
   1   3  10      110.92       85.24     33.48 o
   2   3  10       19.64       90.82     61.56 o
 -11   4  10        1.89       72.06     39.57 o
 -10   4  10      198.89      142.39     61.61 o
  -9   4  10      291.33      317.47     38.44 o
  -8   4  10        0.03        0.00     21.65 o
  -7   4  10     1136.59     1236.72     54.14 o
  -6   4  10      354.97      334.65     29.10 o
  -5   4  10       49.60       71.27     28.49 o
  -4   4  10     2092.57     2150.65     53.27 o
  -3   4  10      894.43      913.41     47.94 o
  -2   4  10      246.20      290.25     28.03 o
  -1   4  10     2646.90     2796.28    129.72 o
   0   4  10      303.99      304.02     51.32 o
   1   4  10      705.31      695.21     71.73 o
 -11   5  10      172.37      169.72     63.67 o
 -10   5  10       56.76        0.00     55.28 o
  -9   5  10       83.50      104.35     24.43 o
  -8   5  10      318.14      303.21     52.12 o
  -7   5  10       33.84       23.05     31.14 o
  -6   5  10      487.68      513.45     32.88 o
  -5   5  10        4.22        6.79     51.65 o
  -4   5  10        0.19        0.00     21.85 o
  -3   5  10       16.51       30.14     20.20 o
  -2   5  10        8.68       75.39     49.64 o
  -1   5  10       88.15       70.83     27.15 o
   0   5  10       86.67      170.11     91.43 o
 -11   6  10       68.61       80.31     66.25 o
 -10   6  10      210.72      221.99     44.89 o
  -9   6  10       48.22       29.01     45.39 o
  -8   6  10      433.91      431.01     57.90 o
  -7   6  10      366.07      428.75     34.07 o
  -6   6  10       79.17       90.92     39.48 o
  -5   6  10     1982.31     2213.05     75.28 o
  -4   6  10      186.76      183.50     44.21 o
  -3   6  10      249.26      241.76     33.94 o
  -2   6  10      961.32     1017.63     75.03 o
  -1   6  10      244.41      303.13     80.90 o
 -10   7  10       55.24      125.63     57.34 o
  -9   7  10       53.64      121.95     54.53 o
  -8   7  10        8.89       17.51     28.27 o
  -7   7  10       25.41       71.96     29.91 o
  -6   7  10       79.81       71.39     38.75 o
  -5   7  10        0.50       55.86     35.48 o
  -4   7  10       96.06       43.37     52.23 o
  -3   7  10       24.30      146.61    121.71 o
  -2   7  10       11.83      157.11     61.84 o
  -9   8  10      254.08      273.85     65.03 o
  -8   8  10       85.67      126.17     43.83 o
  -7   8  10        0.19        0.00     44.52 o
  -6   8  10      330.13      372.37     33.80 o
  -5   8  10      332.16      474.57     75.72 o
  -4   8  10      183.68       65.17     56.31 o
  -7   9  10        4.40       32.89     35.70 o
  -6   9  10        0.17        0.00     31.23 o
   0 -13  11        2.91       27.90     43.84 o
   1 -13  11       26.84       92.50     55.70 o
  -3 -12  11      260.89      234.52     54.53 o
  -2 -12  11      712.78      707.26     79.42 o
  -1 -12  11      102.23      148.58     42.15 o
   0 -12  11      281.69      236.30     58.84 o
   1 -12  11      274.49      295.14     62.03 o
   2 -12  11       22.38        0.00     57.57 o
   3 -12  11      286.61      301.66     63.20 o
  -4 -11  11       17.03       53.68     36.15 o
  -3 -11  11       50.85       57.53     55.46 o
  -2 -11  11       35.87       55.75     34.46 o
  -1 -11  11      247.41      333.73     64.14 o
   0 -11  11       15.19       39.01     47.03 o
   1 -11  11      355.48      275.54     63.62 o
   2 -11  11      323.89      253.08     55.14 o
   3 -11  11       94.26      108.82     58.51 o
  -5 -10  11      223.98      290.64     49.51 o
  -4 -10  11      158.64      127.10     54.76 o
  -3 -10  11      852.75      912.37    133.55 o
  -2 -10  11       55.05       89.88     48.48 o
  -1 -10  11      709.84      629.05     67.28 o
   0 -10  11      946.33      960.01     87.82 o
   1 -10  11        4.42       43.88     59.17 o
   2 -10  11      401.45      421.02     68.97 o
   3 -10  11      365.02      425.57     70.09 o
   4 -10  11        1.60       62.50     59.45 o
  -6  -9  11       30.95        0.00     53.21 o
  -5  -9  11      139.34      129.26     49.65 o
  -4  -9  11       22.34       38.47     50.54 o
  -3  -9  11      337.22      394.47     38.14 o
  -2  -9  11      392.68      311.75     30.87 o
  -1  -9  11      109.02      133.11     40.32 o
   0  -9  11      293.66      219.05     45.85 o
   1  -9  11     1104.55      953.12     76.33 o
   2  -9  11       35.01       31.04     39.29 o
   3  -9  11      783.25      712.79     80.41 o
   4  -9  11      511.35      640.68     81.81 o
  -7  -8  11      570.27      660.88     50.15 o
  -6  -8  11      252.00      266.54     49.42 o
  -5  -8  11      185.25      159.36     36.24 o
  -4  -8  11      626.48      659.11     45.13 o
  -3  -8  11      365.52      376.02     46.02 o
  -2  -8  11      631.11      556.46     52.93 o
  -1  -8  11      967.38     1001.83     69.30 o
   0  -8  11      110.32       27.80     27.80 o
   1  -8  11      155.86      148.20     47.68 o
   2  -8  11     1141.26     1081.35     79.75 o
   3  -8  11       17.26        0.00     56.40 o
   4  -8  11      113.43      129.17     60.01 o
  -8  -7  11       92.09       93.48     52.49 o
  -7  -7  11        7.19       48.43     41.35 o
  -6  -7  11        3.64       32.54     31.11 o
  -5  -7  11        3.01        0.00     27.76 o
  -4  -7  11       64.80       56.49     21.69 o
  -3  -7  11      441.79      459.33     31.02 o
  -2  -7  11      277.31      276.98     25.76 o
  -1  -7  11      131.32      112.99     39.05 o
   0  -7  11      532.58      559.06     48.50 o
   1  -7  11        8.56       23.49     22.86 o
   2  -7  11     1248.14     1322.38     83.41 o
   3  -7  11     1526.31     1472.23     96.96 o
   4  -7  11       22.55       54.67     52.65 o
  -8  -6  11      479.35      469.41     63.88 o
  -7  -6  11      497.83      664.99     41.59 o
  -6  -6  11      119.54      123.51     41.99 o
  -5  -6  11      516.25      467.54     27.49 o
  -4  -6  11     1857.07     1960.10    119.91 o
  -3  -6  11      896.16      851.03     30.33 o
  -2  -6  11      377.03      348.99     35.52 o
  -1  -6  11       20.00        0.24     19.52 o
   0  -6  11      179.31      195.18     26.40 o
   1  -6  11      373.10      335.48     28.91 o
   2  -6  11       94.29       59.03     49.89 o
   3  -6  11       55.42       65.73     52.60 o
   4  -6  11       40.85       23.21     49.46 o
  -9  -5  11        2.15        4.54     24.51 o
  -8  -5  11        0.14        0.00     21.72 o
  -7  -5  11      146.41      116.31     32.73 o
  -6  -5  11      126.01      129.30     20.22 o
  -5  -5  11      568.44      455.69     53.45 o
  -4  -5  11     1179.89     1127.82     49.62 o
  -3  -5  11      281.49      244.43     17.47 o
  -2  -5  11      119.71       97.77     19.33 o
  -1  -5  11      166.69      216.64     56.59 o
   0  -5  11       49.80       85.22     25.11 o
   1  -5  11     2316.39     2123.17    118.29 o
   2  -5  11     1319.45     1264.15     81.95 o
   3  -5  11       27.87       93.72     53.40 o
   4  -5  11      756.12      851.24     80.88 o
  -9  -4  11      322.85      330.88     63.15 o
  -8  -4  11      161.87      210.55     23.45 o
  -7  -4  11      137.98      149.19     23.99 o
  -6  -4  11        6.73       28.82     18.10 o
  -5  -4  11      996.41      979.46    100.79 o
  -4  -4  11      639.74      620.90     34.86 o
  -3  -4  11      569.11      498.52     30.77 o
  -2  -4  11      101.70      146.90     45.95 o
  -1  -4  11      123.40      167.67     44.38 o
   0  -4  11      655.40      526.46     40.30 o
   1  -4  11      303.37      340.57     57.43 o
   3  -4  11        3.91       66.58     47.40 o
   4  -4  11        0.05       88.99     50.54 o
 -10  -3  11        2.87       37.16     67.92 o
  -9  -3  11      102.11      119.46     21.11 o
  -8  -3  11       55.88       47.13     32.17 o
  -7  -3  11        1.08        0.00     17.38 o
  -6  -3  11       66.47       36.48     25.06 o
  -5  -3  11     1524.84     1514.77     51.22 o
  -4  -3  11      281.33      297.62     22.24 o
  -3  -3  11       46.78       43.37     14.04 o
  -2  -3  11      762.56      741.83     40.06 o
  -1  -3  11      560.01      633.66     41.81 o
   0  -3  11      719.09      687.84     58.96 o
   1  -3  11     1380.49     1476.45    102.72 o
   2  -3  11       35.12       49.42     50.40 o
   3  -3  11     1092.12     1075.07     81.06 o
   4  -3  11      595.39      481.93     69.91 o
 -10  -2  11      273.26      285.97     68.45 o
  -9  -2  11      405.76      500.64     36.66 o
  -8  -2  11      287.59      255.83     25.73 o
  -7  -2  11      386.05      366.51     27.01 o
  -6  -2  11      180.89      167.49     16.42 o
  -5  -2  11      296.03      294.24     30.09 o
  -4  -2  11      762.32      732.59     23.09 o
  -3  -2  11       91.59      122.64     17.67 o
  -2  -2  11      110.46      189.40     35.83 o
  -1  -2  11       47.07       76.17     18.00 o
   0  -2  11       79.85       83.11     27.53 o
   1  -2  11       83.81      144.40     48.48 o
   2  -2  11        9.10        9.10     46.60 o
   3  -2  11       26.86       23.30     49.70 o
 -10  -1  11        0.51        6.25     35.93 o
  -9  -1  11       53.31       46.15     17.81 o
  -8  -1  11        3.36        3.30     27.79 o
  -7  -1  11       44.24       68.08     23.14 o
  -6  -1  11      280.72      224.54     15.87 o
  -5  -1  11       33.08       39.21     11.17 o
  -4  -1  11      277.97      306.31     16.96 o
  -3  -1  11     1032.25     1032.67     27.49 o
  -2  -1  11      377.17      388.26     78.50 o
  -1  -1  11       37.66       34.12     20.52 o
   0  -1  11       13.24       33.59     24.10 o
   1  -1  11      206.47      242.05     36.35 o
   2  -1  11      798.43      651.47     44.44 o
   3  -1  11     1044.23     1074.42     61.44 o
 -11   0  11       81.90       79.29     54.50 o
 -10   0  11      331.96      348.12     39.71 o
  -9   0  11        9.96       57.79     27.82 o
  -8   0  11     1032.67      967.85     38.06 o
  -7   0  11      991.10      839.16     44.65 o
  -6   0  11       39.43       50.01     16.06 o
  -5   0  11      645.16      628.92     22.54 o
  -4   0  11      448.54      412.28     17.49 o
  -3   0  11      409.72      447.69     20.45 o
  -2   0  11       63.71       87.50     31.51 o
  -1   0  11      133.26      116.42     25.28 o
   0   0  11        7.84       24.33     22.50 o
   1   0  11       46.85      132.92     27.72 o
   2   0  11       29.04       14.49     30.19 o
 -11   1  11       16.20       58.46     62.15 o
 -10   1  11       14.91       17.89     32.14 o
  -9   1  11      183.68      148.73     33.12 o
  -8   1  11       26.62       45.01     29.80 o
  -7   1  11      413.43      370.19     31.20 o
  -6   1  11      227.60      184.68     14.37 o
  -5   1  11       35.18       68.97     16.58 o
  -4   1  11     1906.35     1915.98     52.44 o
  -3   1  11     1519.35     1488.26     54.41 o
  -2   1  11     2238.80     2292.09     67.57 o
  -1   1  11      144.57      193.62     29.43 o
   0   1  11       22.31       62.71     22.71 o
   1   1  11      468.36      469.19     38.27 o
   2   1  11      999.17     1089.21     82.75 o
 -11   2  11      390.00      355.97     44.95 o
 -10   2  11        4.87       40.54     33.59 o
  -9   2  11      768.85      679.16     52.56 o
  -8   2  11      568.14      565.01     70.89 o
  -7   2  11      129.49      116.14     20.94 o
  -6   2  11       53.82       48.86     16.94 o
  -5   2  11      141.67      133.03     14.10 o
  -4   2  11       30.25       32.61     13.11 o
  -3   2  11      173.15      121.92     20.99 o
  -2   2  11      227.23      285.24     30.27 o
  -1   2  11       43.92       40.92     23.69 o
   0   2  11        1.37        0.00     24.85 o
   1   2  11       65.30       84.44     42.34 o
 -11   3  11       19.73       41.63     61.98 o
 -10   3  11      129.57      163.95     34.23 o
  -9   3  11       39.75       37.82     31.57 o
  -8   3  11      490.48      472.28     34.68 o
  -7   3  11      281.46      327.29     37.38 o
  -6   3  11       77.96       55.06     20.87 o
  -5   3  11     1068.55     1054.23     33.25 o
  -4   3  11     2823.70     2867.31     77.69 o
  -3   3  11      357.69      359.85     48.89 o
  -2   3  11      670.48      749.36     73.74 o
  -1   3  11      557.26      758.24    391.86 o
   0   3  11      543.98      498.32     44.30 o
 -11   4  11      101.87      162.88     65.78 o
 -10   4  11      109.79      120.38     41.08 o
  -9   4  11      277.65      367.76     32.26 o
  -8   4  11        2.37       21.93     27.33 o
  -7   4  11      667.83      642.59     58.81 o
  -6   4  11      602.79      568.72     33.77 o
  -5   4  11      160.65      155.29     21.06 o
  -4   4  11        7.87       29.34     13.37 o
  -3   4  11      327.45      337.23     53.87 o
  -2   4  11       19.56       35.56     23.22 o
  -1   4  11       16.05       71.68     36.10 o
   0   4  11       59.10       68.77     32.32 o
 -10   5  11       41.48       61.17     46.49 o
  -9   5  11      130.19      101.69     29.39 o
  -8   5  11      126.51      211.37     49.16 o
  -7   5  11       56.41       80.86     26.68 o
  -6   5  11     1811.58     2034.29     67.34 o
  -5   5  11     1997.43     1984.45     69.51 o
  -4   5  11       69.62       81.74     38.56 o
  -3   5  11      442.50      468.79     44.12 o
  -2   5  11      366.06      423.34     53.94 o
  -1   5  11      239.67      237.00     35.89 o
 -10   6  11      175.43      271.28     54.72 o
  -9   6  11       30.11      163.91     63.58 o
  -8   6  11      195.86      220.26     30.15 o
  -7   6  11      361.13      360.34     38.58 o
  -6   6  11        2.95        0.00     46.29 o
  -5   6  11        6.55       35.36     23.11 o
  -4   6  11       71.81       32.73     44.42 o
  -3   6  11        5.54       26.02     39.52 o
  -2   6  11       54.32       54.47    113.91 o
  -9   7  11      108.18      130.34     75.06 o
  -8   7  11        2.92       52.01     30.02 o
  -7   7  11      428.42      481.00     39.84 o
  -6   7  11      643.45      675.82     47.49 o
  -5   7  11       15.33        0.00     23.78 o
  -4   7  11     1607.12     1543.40    119.70 o
  -7   8  11        0.57       11.71     46.52 o
  -2 -12  12        9.35       94.33     61.89 o
  -1 -12  12       11.59       45.20     63.25 o
   0 -12  12      162.54      175.16     61.04 o
   1 -12  12       45.71      120.63     57.29 o
  -4 -11  12      540.98      598.06     87.72 o
  -3 -11  12      104.78      310.89    113.51 o
  -2 -11  12      387.91      364.90     66.72 o
  -1 -11  12      585.07      649.73     66.34 o
   0 -11  12        4.53       24.15     35.21 o
   1 -11  12       95.20       42.62     42.62 o
   2 -11  12      222.80      178.68     44.92 o
  -5 -10  12       13.32       32.91     29.20 o
  -4 -10  12        0.12      232.85     62.78 o
  -3 -10  12        0.52       12.24     41.77 o
  -2 -10  12        1.54        0.00     48.43 o
  -1 -10  12      216.38      227.77     42.34 o
   0 -10  12      383.96      356.23     67.00 o
   1 -10  12       19.19       23.54     54.25 o
   2 -10  12      237.28      246.52     62.68 o
   3 -10  12      192.91      331.85     61.47 o
  -6  -9  12       14.10        0.00     27.77 o
  -5  -9  12      538.80      618.63     48.81 o
  -4  -9  12      219.40      223.43     29.85 o
  -3  -9  12       52.19       16.24     28.79 o
  -2  -9  12     1131.26     1065.17     81.95 o
  -1  -9  12       91.48      106.52     50.73 o
   0  -9  12      491.73      575.70     76.84 o
   1  -9  12      651.38      577.10     72.16 o
   2  -9  12      112.74       73.09     43.23 o
   3  -9  12      261.45      307.75     66.48 o
  -7  -8  12        6.31       60.52     24.70 o
  -6  -8  12       56.20       22.30     32.15 o
  -5  -8  12       46.18      142.33     33.26 o
  -4  -8  12      232.75      169.16     28.15 o
  -3  -8  12       61.24       47.51     25.02 o
  -2  -8  12      158.62      158.52     28.93 o
  -1  -8  12      751.31      599.75     65.54 o
   0  -8  12       79.23       45.38     50.54 o
   1  -8  12     1044.66     1230.58    101.32 o
   2  -8  12     1190.58      992.03     83.22 o
   3  -8  12        2.30        0.00     53.92 o
  -7  -7  12        0.43       36.24     26.49 o
  -6  -7  12     1125.95     1048.02     54.01 o
  -5  -7  12      370.38      406.76     36.99 o
  -4  -7  12      212.78      217.93     70.14 o
  -3  -7  12     1448.46     1457.11     64.37 o
  -2  -7  12       81.96       76.61     44.92 o
  -1  -7  12      480.54      512.89     28.95 o
   0  -7  12      957.78      909.75     52.37 o
   1  -7  12        2.94        3.71     27.09 o
   2  -7  12       72.39      102.87     38.68 o
   3  -7  12      149.64       66.72     54.57 o
  -8  -6  12       13.92       18.31     28.19 o
  -7  -6  12       41.43       28.70     23.66 o
  -6  -6  12      213.39      202.69     35.07 o
  -5  -6  12      266.94      272.98     49.25 o
  -4  -6  12      497.50      527.55     44.56 o
  -3  -6  12       32.35       37.80     31.95 o
  -2  -6  12      183.33      192.58     23.03 o
  -1  -6  12       36.87       54.47     26.90 o
   0  -6  12      784.42      808.97     41.24 o
   1  -6  12     2032.53     1957.25     74.38 o
   2  -6  12       41.13        4.03     53.50 o
   3  -6  12      868.82     1235.36    118.76 o
  -9  -5  12      182.73      213.81     27.18 o
  -8  -5  12        3.06        4.45     24.53 o
  -7  -5  12      149.88      157.16     37.25 o
  -6  -5  12      506.57      531.13     33.06 o
  -5  -5  12       14.20       19.55     37.27 o
  -4  -5  12     1628.56     1693.56     52.99 o
  -3  -5  12      114.21      126.14     17.08 o
  -2  -5  12       19.59        0.00     31.41 o
  -1  -5  12     1230.23     1132.95     48.75 o
   0  -5  12       13.18       27.90     27.76 o
   1  -5  12      387.41      341.58     36.17 o
   2  -5  12      116.96      108.30     49.14 o
   3  -5  12       31.72       74.17     67.19 o
  -9  -4  12        0.70       32.63     26.34 o
  -8  -4  12        2.12       54.92     22.86 o
  -7  -4  12      603.18      583.17     37.30 o
  -6  -4  12      391.56      373.53     32.17 o
  -5  -4  12      394.89      402.33     27.81 o
  -4  -4  12       28.98       54.87     19.35 o
  -3  -4  12      156.60      196.36     27.22 o
  -2  -4  12       42.43       97.46     28.06 o
  -1  -4  12      694.24      739.70    102.21 o
   0  -4  12     1359.11     1381.80    111.23 o
   1  -4  12       20.41        0.00     39.01 o
   2  -4  12     1039.75     1019.70     78.16 o
   3  -4  12     1082.10     1138.36    118.48 o
  -9  -3  12       32.65       35.10     25.29 o
  -8  -3  12      207.15      274.77     48.72 o
  -7  -3  12      157.78      136.09     21.99 o
  -6  -3  12        0.22       41.31     21.35 o
  -5  -3  12     1084.54     1145.78     36.86 o
  -4  -3  12        4.29       44.27     46.34 o
  -3  -3  12       95.88      188.04    147.80 o
  -2  -3  12      200.79      246.69     31.04 o
  -1  -3  12       34.72       35.35     25.90 o
   0  -3  12       26.43       79.34     29.84 o
   1  -3  12      403.47      447.09     94.05 o
   2  -3  12       24.71       22.08     49.14 o
 -10  -2  12        7.75       17.09     62.33 o
  -9  -2  12        6.95        0.00     27.53 o
  -8  -2  12        1.79       15.05     20.39 o
  -7  -2  12      264.57      271.87     54.42 o
  -6  -2  12      191.89      221.93     35.53 o
  -5  -2  12       53.97       29.66     25.00 o
  -4  -2  12      347.90      329.99     22.54 o
  -3  -2  12      106.03       85.03     15.28 o
  -2  -2  12      388.50      414.58     29.02 o
  -1  -2  12     1266.08     1229.07     46.89 o
   0  -2  12      441.35      434.57     43.05 o
   1  -2  12      592.14      629.88     43.84 o
   2  -2  12      797.27      861.03     59.02 o
 -10  -1  12        1.97        6.63     31.48 o
  -9  -1  12      306.49      354.47     69.13 o
  -8  -1  12      413.27      379.11     47.84 o
  -7  -1  12       49.70       66.91     19.68 o
  -6  -1  12      637.99      640.66     47.40 o
  -5  -1  12      462.73      445.54     27.73 o
  -4  -1  12      172.25      195.08     19.02 o
  -3  -1  12      846.36      889.00     62.03 o
  -2  -1  12       14.85       18.53     28.21 o
  -1  -1  12      219.36      166.82     25.47 o
   0  -1  12        1.83        0.00     24.84 o
   1  -1  12       24.63       30.15     29.33 o
   2  -1  12        1.57        0.00     60.11 o
 -10   0  12       38.87       66.13     36.33 o
  -9   0  12        3.87        0.00     29.49 o
  -8   0  12      101.11      101.20     38.82 o
  -7   0  12      170.39      198.42     23.05 o
  -6   0  12       17.42        5.87     14.50 o
  -5   0  12      437.02      427.27     25.90 o
  -4   0  12      285.24      257.67     45.36 o
  -3   0  12      112.28      137.60     26.44 o
  -2   0  12      482.47      508.35     45.62 o
  -1   0  12      235.00      287.34     28.40 o
   0   0  12      352.24      304.39    107.86 o
   1   0  12      807.20      775.49     75.27 o
 -10   1  12      408.74      387.59     44.82 o
  -9   1  12      315.78      240.94     38.40 o
  -8   1  12        7.45       27.61     24.49 o
  -7   1  12      308.09      272.43     57.41 o
  -6   1  12       36.04       44.37     15.10 o
  -5   1  12       97.55       93.85     16.22 o
  -4   1  12        5.26       30.43     19.54 o
  -3   1  12      160.90      136.98     26.87 o
  -2   1  12       26.16       23.19     17.90 o
  -1   1  12       39.08      143.45     30.58 o
   0   1  12        2.68       13.77     24.91 o
   1   1  12       37.80       12.01     34.55 o
 -10   2  12       20.33        0.00     24.35 o
  -9   2  12      151.81      102.11     35.81 o
  -8   2  12      150.96      203.19     29.22 o
  -7   2  12        5.81       25.01     18.97 o
  -6   2  12      485.53      521.90     32.76 o
  -5   2  12      860.10      794.45     28.71 o
  -4   2  12       13.82       16.49     18.40 o
  -3   2  12       10.69       74.29     30.13 o
  -2   2  12       10.15        4.94     22.00 o
  -1   2  12      162.15      189.40     32.57 o
   0   2  12     2001.15     2145.86    154.15 o
 -10   3  12      525.61      522.31     51.37 o
  -9   3  12       16.81       20.60     24.94 o
  -8   3  12      340.90      353.54     30.46 o
  -7   3  12      444.80      413.30     29.62 o
  -6   3  12       44.20       65.73     21.63 o
  -5   3  12      517.12      492.49     31.00 o
  -4   3  12        3.94       19.80     25.19 o
  -3   3  12        6.72       34.30     26.80 o
  -2   3  12        6.26       38.58     26.13 o
  -1   3  12       20.85       80.84     35.14 o
 -10   4  12       10.36       62.33     43.86 o
  -9   4  12      172.13      153.01     27.76 o
  -8   4  12       31.47       11.05     27.32 o
  -7   4  12      432.91      470.62     34.01 o
  -6   4  12     2570.71     2574.87     82.71 o
  -5   4  12       23.35       61.09     25.42 o
  -4   4  12      729.56      774.56     45.74 o
  -3   4  12        7.52       41.51     81.20 o
  -2   4  12       46.41       86.60     39.34 o
  -9   5  12      110.17      277.59    161.61 o
  -8   5  12      126.84      178.05     50.71 o
  -7   5  12       19.37       46.31     25.38 o
  -6   5  12      228.09      225.73     32.05 o
  -5   5  12      318.82      287.59     31.92 o
  -4   5  12        0.36       21.94     37.35 o
  -3   5  12       35.64       48.41     32.20 o
  -9   6  12       29.22      116.65     60.29 o
  -8   6  12      118.56      129.85     26.94 o
  -7   6  12     1102.56     1138.10     50.43 o
  -6   6  12       45.25       74.92     24.46 o
  -5   6  12     1027.78     1017.97     71.50 o
  -4   6  12      668.63      671.09     56.60 o
  -2 -11  13       21.62       98.04     66.72 o
  -1 -11  13      202.48      137.14     63.53 o
   0 -11  13       22.51      136.58     55.65 o
  -4 -10  13       37.91      122.93     56.36 o
  -3 -10  13      418.85      496.51     71.12 o
  -2 -10  13       12.40      555.86    139.48 o
  -1 -10  13      211.80      109.43     54.71 o
   0 -10  13      353.33      501.48    148.81 o
   1 -10  13       77.54      194.43     70.61 o
  -5  -9  13        0.09        0.00     34.78 o
  -4  -9  13        0.13       60.15     52.00 o
  -3  -9  13       15.04        0.00     48.62 o
  -2  -9  13      233.56       61.84     47.63 o
  -1  -9  13      102.43      143.84     53.03 o
   0  -9  13      211.38      190.87     52.32 o
   1  -9  13      364.11      777.30    107.88 o
   2  -9  13       33.12       87.86     76.66 o
  -6  -8  13      333.90      371.63     48.38 o
  -5  -8  13       56.51       27.86     32.25 o
  -4  -8  13      973.28      863.54     63.11 o
  -3  -8  13      371.97      506.73     61.89 o
  -2  -8  13      545.10      438.23     74.41 o
  -1  -8  13      521.56      304.89     58.51 o
   0  -8  13       67.72       68.97     46.32 o
   1  -8  13      150.96      115.85     95.32 o
   2  -8  13      162.68      160.72     73.23 o
  -7  -7  13        0.10       69.51     28.89 o
  -6  -7  13      115.32      115.37     32.88 o
  -5  -7  13       54.60       37.06     31.32 o
  -4  -7  13       12.45       10.15     28.72 o
  -3  -7  13      186.78      169.38     43.56 o
  -2  -7  13       74.22        7.17     39.99 o
  -1  -7  13      365.98      309.91     55.61 o
   0  -7  13      693.15      594.36     67.80 o
   1  -7  13       29.33        0.00     46.84 o
   2  -7  13      584.50      662.29     78.81 o
  -8  -6  13      223.23      247.12     30.29 o
  -7  -6  13      274.61      344.87     37.25 o
  -6  -6  13        3.16       10.61     25.25 o
  -5  -6  13     1231.47     1213.47     59.11 o
  -4  -6  13      725.00      655.70     61.42 o
  -3  -6  13       13.15       19.95     22.14 o
  -2  -6  13      772.35      710.79     39.60 o
  -1  -6  13      861.76      762.48     39.59 o
   0  -6  13      632.14      591.24     45.31 o
   1  -6  13      242.24      201.64     28.53 o
   2  -6  13        3.82      108.11     37.51 o
  -8  -5  13        8.48       57.62     26.18 o
  -7  -5  13        0.20       13.22     23.92 o
  -6  -5  13       80.79      193.18     58.79 o
  -5  -5  13        1.21       25.33     19.92 o
  -4  -5  13      385.00      346.25     21.09 o
  -3  -5  13      175.69      173.33     23.94 o
  -2  -5  13      126.55      195.82     33.12 o
  -1  -5  13     1548.36     1588.58     66.82 o
   0  -5  13      217.28      220.84     34.05 o
   1  -5  13      715.54      679.64    107.81 o
   2  -5  13     1028.40     1041.07     90.86 o
  -9  -4  13      177.98      127.84     29.63 o
  -8  -4  13      128.01      111.74     25.37 o
  -7  -4  13      115.87      140.36     25.01 o
  -6  -4  13     1385.98     1293.27     51.83 o
  -5  -4  13      165.87      170.57     17.62 o
  -4  -4  13      166.43      157.53     25.39 o
  -3  -4  13      193.86      217.28     26.90 o
  -2  -4  13      540.76      487.31     36.01 o
  -1  -4  13      147.24      151.06     28.25 o
   0  -4  13      335.99      296.99     35.54 o
   1  -4  13       24.47       56.28     34.74 o
   2  -4  13       30.96      188.29     71.73 o
  -9  -3  13      294.66      289.55     35.48 o
  -8  -3  13      108.10      141.45     30.21 o
  -7  -3  13      169.55      212.56     27.38 o
  -6  -3  13       48.34       33.56     18.29 o
  -5  -3  13      148.57      175.61     23.00 o
  -4  -3  13       11.73       15.44     15.75 o
  -3  -3  13      160.84      177.45     24.25 o
  -2  -3  13     2005.02     1851.98    184.12 o
  -1  -3  13      307.60      284.74     35.45 o
   0  -3  13      149.21      155.07     33.55 o
   1  -3  13     1042.18     1101.67     79.14 o
  -9  -2  13       77.60      112.18     37.39 o
  -8  -2  13      193.25      186.69     40.77 o
  -7  -2  13      551.15      488.95     31.15 o
  -6  -2  13      319.03      342.99     37.05 o
  -5  -2  13      106.57      109.81     28.03 o
  -4  -2  13      790.05      717.58     56.70 o
  -3  -2  13      152.94      168.53     24.84 o
  -2  -2  13      569.28      501.58     33.75 o
  -1  -2  13      156.79      154.35     96.18 o
   0  -2  13       13.98       10.92     30.82 o
   1  -2  13        6.89       23.67     30.40 o
  -9  -1  13      122.73       67.72     39.22 o
  -8  -1  13      801.53      844.25    106.22 o
  -7  -1  13        6.78       21.42     24.23 o
  -6  -1  13        9.93       28.46     18.72 o
  -5  -1  13        3.63       29.91     24.49 o
  -4  -1  13      100.63      145.27     22.29 o
  -3  -1  13     1680.82     1521.75     71.22 o
  -2  -1  13      340.41      362.88     27.43 o
  -1  -1  13      392.61      402.66     31.34 o
   0  -1  13      847.49      839.03     56.11 o
 -10   0  13      132.01      220.46    118.76 o
  -9   0  13        2.87       20.33     30.01 o
  -8   0  13      311.43      244.95     43.86 o
  -7   0  13      236.01      202.77     29.35 o
  -6   0  13        2.11       24.01     16.32 o
  -5   0  13       18.41       13.75     14.83 o
  -4   0  13      490.45      466.06     26.95 o
  -3   0  13        3.21       21.41     22.19 o
  -2   0  13      441.86      461.15     34.41 o
  -1   0  13       12.90       66.29     38.08 o
   0   0  13        0.53       16.40     42.66 o
 -10   1  13        7.41       31.46     40.93 o
  -9   1  13      110.80      203.79    250.34 o
  -8   1  13        0.93        0.00     24.44 o
  -7   1  13       56.40       68.52     26.40 o
  -6   1  13       72.87       73.40     21.71 o
  -5   1  13        0.54        0.00     19.89 o
  -4   1  13       96.21      105.23     22.67 o
  -3   1  13       91.99      100.63     20.86 o
  -2   1  13       61.74      126.52     33.00 o
  -1   1  13      971.99      973.73     48.82 o
 -10   2  13       33.97       47.87     44.45 o
  -9   2  13       51.99       78.01     28.48 o
  -8   2  13      592.95      553.57     54.78 o
  -7   2  13        2.51        4.74     26.31 o
  -6   2  13      478.98      429.37     51.89 o
  -5   2  13        8.62        0.00     23.37 o
  -4   2  13        1.01        0.00     24.45 o
  -3   2  13        6.96        0.00     41.20 o
  -2   2  13        0.23       82.83     33.40 o
  -9   3  13       15.44       62.47     31.62 o
  -8   3  13      252.72      289.60     72.62 o
  -7   3  13      695.60      665.60     50.20 o
  -6   3  13       43.84       55.98     20.08 o
  -5   3  13      557.52      654.09     39.69 o
  -4   3  13       36.43       23.43     25.46 o
  -3   3  13       18.32       43.71     89.15 o
  -2   3  13      664.09      641.17    137.16 o
  -9   4  13       12.63       70.01    132.68 o
  -8   4  13       51.01       68.66     36.79 o
  -7   4  13      319.56      354.51     32.90 o
  -6   4  13       65.50       48.31     25.07 o
  -5   4  13       11.81        0.00     28.18 o
  -4   4  13      189.01      231.22     50.55 o
  -8   5  13      363.52      404.10     45.21 o
  -7   5  13      315.01      307.26     42.76 o
  -6   5  13      508.77      572.38     47.25 o
  -4  -9  14       92.53      278.35     91.43 o
  -3  -9  14       46.73      124.76     59.82 o
  -2  -9  14      268.79      281.87     61.09 o
  -1  -9  14       45.15        0.00     51.10 o
   0  -9  14      102.94       59.36     37.88 o
  -5  -8  14        0.17      115.85     55.89 o
  -4  -8  14       66.63      123.68     54.76 o
  -3  -8  14       46.01        2.02     32.54 o
  -2  -8  14        9.44       31.69     35.77 o
  -1  -8  14      167.80      103.57     45.10 o
   0  -8  14       53.42       26.58     54.20 o
  -6  -7  14      389.51      322.95     40.84 o
  -5  -7  14      439.84      440.65     50.33 o
  -4  -7  14       34.90       73.05     48.67 o
  -3  -7  14      742.80      743.83     72.53 o
  -2  -7  14      201.08      170.14     53.31 o
  -1  -7  14       49.85       36.85     40.93 o
   0  -7  14      432.35      277.65     67.14 o
  -7  -6  14        5.35       28.75     24.69 o
  -6  -6  14       15.49       78.99     47.69 o
  -5  -6  14      143.94      239.05     93.32 o
  -4  -6  14      320.77      299.95     35.75 o
  -3  -6  14        4.02      101.27     35.82 o
  -2  -6  14      485.97      439.87     61.42 o
  -1  -6  14       86.70       13.22     43.70 o
   0  -6  14      225.12      295.14     63.48 o
  -7  -5  14      503.33      456.11     33.87 o
  -6  -5  14      694.05      788.00     78.14 o
  -5  -5  14       80.44      100.57     28.80 o
  -4  -5  14     1029.55     1036.06     70.61 o
  -3  -5  14      502.82      573.78    318.21 o
  -2  -5  14       40.59       74.24     27.00 o
  -1  -5  14      447.55      458.33     50.17 o
   0  -5  14       84.50       64.25     30.87 o
  -8  -4  14        4.57        5.42     40.05 o
  -7  -4  14       21.13       98.18     42.78 o
  -6  -4  14      111.11      115.60     22.28 o
  -5  -4  14       10.16       45.52     27.85 o
  -4  -4  14       45.01       34.47     23.60 o
  -3  -4  14      945.50      806.04     58.86 o
  -2  -4  14      633.69      499.51    153.06 o
  -1  -4  14      169.59      105.35     31.91 o
   0  -4  14      950.70     1079.69     94.59 o
  -8  -3  14      236.91      253.90     45.45 o
  -7  -3  14      875.31      799.74     43.78 o
  -6  -3  14        3.42       14.09     22.37 o
  -5  -3  14      203.25      209.41     20.94 o
  -4  -3  14      834.81      798.22     32.12 o
  -3  -3  14      120.48      111.51     26.07 o
  -2  -3  14      456.30      359.15     32.00 o
  -1  -3  14      130.01      150.28     29.70 o
   0  -3  14       55.83       83.25     29.14 o
  -9  -2  14        5.84       22.08     40.01 o
  -8  -2  14       51.71       69.91     56.24 o
  -7  -2  14       85.51       61.03     34.39 o
  -6  -2  14        1.86       11.02     23.03 o
  -5  -2  14       87.44       76.74     16.40 o
  -4  -2  14      981.87      926.80     73.00 o
  -3  -2  14      446.34      350.64     29.45 o
  -2  -2  14       65.71       18.98     28.90 o
  -1  -2  14     1296.20     1329.00     59.53 o
  -9  -1  14      179.07      267.88     78.72 o
  -8  -1  14      530.14      536.03     37.79 o
  -7  -1  14       56.14       51.07     30.55 o
  -6  -1  14       23.20       12.50     24.76 o
  -5  -1  14      199.16      244.25     45.48 o
  -4  -1  14        2.18        0.00     20.22 o
  -3  -1  14      527.76      490.94     63.73 o
  -2  -1  14      146.21      150.52     27.21 o
  -1  -1  14       60.73       86.92     30.02 o
  -9   0  14        7.30       64.51     42.55 o
  -8   0  14       59.44       81.61     25.17 o
  -7   0  14       23.64       30.10     26.03 o
  -6   0  14        0.21       60.89     27.52 o
  -5   0  14      417.70      407.62     57.38 o
  -4   0  14      303.18      250.84     28.48 o
  -3   0  14       21.18      105.33     31.01 o
  -2   0  14     1011.54      989.59     53.19 o
  -9   1  14      485.18      536.90    100.75 o
  -8   1  14        3.20       23.71     27.44 o
  -7   1  14      630.25      660.71     40.42 o
  -6   1  14      314.95      272.70     30.25 o
  -5   1  14       15.30       20.85     26.60 o
  -4   1  14      265.12      354.02     50.25 o
  -3   1  14       40.80       47.28     30.07 o
  -8   2  14       20.78        0.00     27.51 o
  -7   2  14       10.05       52.63     39.19 o
  -6   2  14      284.64      294.32     32.36 o
  -5   2  14      156.43      201.97    148.93 o
  -4   2  14        0.64        0.00     39.39 o
  -7   3  14      198.94      290.14     34.12 o
  -6   3  14       54.94      118.56     34.29 o
  -5   3  14       56.43       54.22     22.38 o
  -4  -7  15        7.48        0.00     45.76 o
  -3  -7  15      135.83      115.29     53.07 o
  -2  -7  15       31.10      126.45     69.34 o
  -5  -6  15      722.02      742.49     66.83 o
  -4  -6  15      124.69      143.61     48.90 o
  -3  -6  15        0.80       47.87     56.03 o
  -2  -6  15      273.09      255.47     55.79 o
  -6  -5  15        1.63       83.19     29.26 o
  -5  -5  15        0.57       94.62     25.06 o
  -4  -5  15      178.18      105.23     34.42 o
  -3  -5  15      282.63      319.00     57.76 o
  -2  -5  15       41.79       18.10     47.21 o
  -7  -4  15       62.24      186.86     42.36 o
  -6  -4  15      372.96      405.31     35.69 o
  -5  -4  15      492.34      499.91     53.66 o
  -4  -4  15        0.14       36.88     28.36 o
  -3  -4  15     1027.44      921.30     58.73 o
  -2  -4  15      113.40      134.98     46.47 o
  -7  -3  15       69.22      131.15     32.00 o
  -6  -3  15       32.25       40.75     28.24 o
  -5  -3  15      108.09      125.03     25.99 o
  -4  -3  15      496.38      466.45     59.13 o
  -3  -3  15       64.48      104.51     31.06 o
  -2  -3  15      725.91      743.98     75.81 o
  -7  -2  15      163.12      159.32     29.44 o
  -6  -2  15      241.92      232.43     32.92 o
  -5  -2  15      170.61      223.81     39.78 o
  -4  -2  15      594.73      606.44     44.60 o
  -3  -2  15      323.19      384.30     38.51 o
  -7  -1  15        7.26       63.91     50.64 o
  -6  -1  15      135.09      177.62     40.68 o
  -5  -1  15      736.64      692.18    126.95 o
  -4  -1  15       46.08       65.15     51.22 o
  -3  -1  15      449.06      407.22     39.94 o
  -7   0  15      306.08      279.13     46.49 o
  -6   0  15        0.43       47.40     25.48 o
  -5   0  15      254.95      289.42     53.38 o
  -4   0  15      135.78      153.95     44.64 o
 
